# Supplementary material for: Population genetic diversity and structure of the endangered species Tetracentron sinense Oliver (Tetracentraceae) with SNPs based on RAD sequencing
Source: PLoS One. 2025 May 20;20(5):e0324161. doi: 10.1371/journal.pone.0324161 (PMC12091802; doi:10.1371/journal.pone.0324161)
Supplement: S1 Table — (XLSX) [file pone.0324161.s003.xlsx]

## Sheet: S1 Table
S1 Table.Detail informations of T. sinense samples
Population	Population name	Location
JFS	Jinfo Mountain	Nanchuan, Chongqing
HG	Huangguan	Ningshan, Shanxi
FP	Foping	Foping, Shanxi
BDGS	Badagongshan Mountain	Sangzhi, Hunan
MLZ	Mulinzi	Hefeng, Hubei
TJH	Tangjiahe	Qingchuan, Sichuan
HK	Longxi-Hongkou	Dujiangyan, Sichuan
WL	Wolong	Wenchuan, Sichuan
KP	Kangpu	Weixi, Yunnan
BMXS	Baimaxue-shan Mountain	Weixi, Yunnan
QZMS	Qizimeishan Mountain	Xuanen, Hubei
LGS	Leigongshan Mountain	Leishan, Guizhou
MCS	Micangshan Mountain	Wangcang, Sichuan
FJS	Fanjingshan Mountain	Tongren, Guizhou
BH	Baihe	Jiuzhaigou, Sichuan
DFD	Dafengding	Meigu, Sichuan
SHS	Shunhuangshan	Dongan, Hunan
SNJ	Shennongjia	Shennongjia, Hubei
HBY	Huangbo yuan	Taibai, Shanxi
KKS	Kuankuoshui	Suiyang, Guizhou
DSH	Dashahe	Daozhen, Guizhou
BSJ	Baishui jiang	Wenxian, Gansu
EM	Emei	Emeishan, Sichuan
WFHH	Wufenghouhe	Wufeng, Hubei
GLGS	Gaoligongshan	Tengchong, Yunnan
