# Supplementary material for: Population genetic diversity and structure of the endangered species Tetracentron sinense Oliver (Tetracentraceae) with SNPs based on RAD sequencing
Source: PLoS One. 2025 May 20;20(5):e0324161. doi: 10.1371/journal.pone.0324161 (PMC12091802; doi:10.1371/journal.pone.0324161)
Supplement: S2 Table — (XLSX) [file pone.0324161.s004.xlsx]

## Sheet: Sheet1
S2 Table.The raw data of the 164 T.sinense individuals.
Sample_ID	Raw Data (Mb)	Clean Data (Mb)	Clean Reads	Clean Data Per (%)	Q30 Per (%)	GC Per (%)
BDGS-1	1465.99	1388.75	9756465	94.731	94.2	45.9
BDGS-10	1088.03	1024.72	7098154	94.1813	96.2	48.21
BDGS-2	1403.27	1352.72	9479894	96.3976	95.82	45.3
BDGS-3	1062.37	1013.42	7061331	95.3919	96.13	50.1
BDGS-4	1677.08	1568.6	10922490	93.5314	94.61	48.76
BDGS-5	1103.47	1054.23	7359558	95.5381	96.14	53.25
BDGS-6	2011.31	1944.94	13544942	96.7	96.16	52.82
BDGS-7	1054.35	1007.45	7030951	95.5513	96.18	52.49
BDGS-8	1536.39	1455.45	10086461	94.732	94.21	45.66
BDGS-9	1139.2	1091.88	7549064	95.8467	96.24	50.68
BH-1	1294.94	1179.7	8500287	91.1014	87.37	56.87
BH-2	2235.86	2120.31	14917555	94.8324	92.53	58.77
BH-3	1712.29	1656.59	11540650	96.747	95.91	56.78
BH-4	1800.21	1703.82	11992816	94.6461	92.54	57.6
BH-5	2381.9	2262.17	15923259	94.9736	92.5	59.54
BH-6	1295.07	1252.2	8724860	96.6898	95.86	54.71
BH-7	2070.96	1963.35	13809241	94.8039	92.63	56.91
BMXS-1	1775.68	1682.67	11717183	94.7621	93.56	41.62
BMXS-2	2215.35	2101.08	14617494	94.8416	93.9	41.72
BMXS-3	2020.6	1919.58	13370411	95.0003	93.75	44.46
BMXS-4	1810.3	1699.38	11794123	93.8728	93.63	41.69
BMXS-5	1714.92	1621.77	11288588	94.5681	94.03	42.49
BMXS-6	1498.13	1393.57	9693010	93.0209	94.3	42.63
BMXS-7	1863.53	1756.51	12261720	94.2576	93.28	41.81
BMXS-8	1642.24	1530.54	10688827	93.1983	93.57	42.89
BSJ-1	1112.25	1068.22	7438783	96.0421	96.01	46.39
BSJ-10	1115.09	1071.69	7429600	96.1076	95.98	49.09
BSJ-2	1501.04	1411.84	9829271	94.0575	94.65	44.77
BSJ-3	1397.01	1322.29	9222189	94.6516	94.58	45.9
BSJ-4	1871.51	1812.06	12603930	96.8235	95.98	48.96
BSJ-5	1391.1	1334.15	9285293	95.9061	95.13	49.37
BSJ-6	1753.14	1669.36	11656200	95.221	93.98	42.56
BSJ-7	1244.67	1188.97	8236862	95.5245	94.99	43.12
BSJ-8	1050.65	1000.23	6917919	95.2009	96.05	43.7
BSJ-9	1772.41	1700.27	11795102	95.9301	94.66	42.45
DFD-1	1303.6	1257.23	8789950	96.4429	95.45	42.41
DFD-2	1774.03	1716.22	11983622	96.7416	95.8	46.48
DFD-3	1563.47	1490.59	10474304	95.3386	94.03	42.13
DFD-4	1434.37	1388	9726289	96.7671	95.95	45.71
DFD-5	1396.97	1335.28	9321670	95.5837	95.08	45.94
DFD-6	1483.01	1409.68	9847569	95.0549	94.59	42.73
DSH-1	1278.68	1227.12	8628922	95.9675	95.96	47.43
DSH-2	1629.44	1545.07	10784605	94.8222	93.83	44.01
DSH-3	1495.08	1437.45	10127479	96.1457	95.88	43.68
EM-1	1416.3	1345.98	9378066	95.0344	94.82	42.44
EM-2	1274.2	1207.17	8364636	94.7398	95.47	43.02
EM-3	1346.31	1278.69	8952649	94.9774	94.69	41.95
EM-4	2162.03	2061.5	14423844	95.35	93.26	41.22
FJS-1	1116.14	1079.15	7447368	96.6864	95.94	50.19
FJS-2	1671.72	1590.7	11109447	95.1533	93.16	53.92
FJS-3	1165.48	1108.5	7740769	95.1106	93.41	44.72
FJS-4	1275.56	1229.07	8479320	96.3552	95.92	53.16
FP-1	1440.38	1383.72	9650392	96.0663	95.45	53.17
FP-2	1969.52	1900.83	13261804	96.5126	95.03	53.11
FP-3	1925.47	1857.57	12970214	96.4736	95.39	49.65
FP-4	1929.07	1836.46	12861052	95.1996	93.9	55.75
FP-5	1366.05	1315.2	9206522	96.2774	95.45	48.94
GLGS-1	1280.86	1212.87	8497692	94.6922	92.8	51.03
GLGS-2	1157.21	1097.7	7685607	94.8582	93	45.23
GLGS-3	2027.76	1924.71	13467339	94.918	93.04	46.64
GLGS-4	1773.48	1679.35	11848540	94.6926	92.84	48.48
GLGS-5	1685.9	1597.97	11275874	94.7841	92.76	48.21
HBY-1	1097	1047.52	7291829	95.49	95.91	50.1
HBY-2	1159.26	1104.06	7682409	95.2382	95.98	44.78
HBY-3	1468.86	1393.29	9745783	94.8556	94.94	43.89
HBY-4	1311.25	1233.64	8663391	94.0811	94.94	45.62
HBY-5	1418.8	1362.09	9553774	96.0032	95.47	43.7
HBY-6	1659.07	1593.77	11197632	96.0643	95.87	45.55
HBY-7	1136.83	1077.24	7517570	94.758	93.01	43.49
HBY-8	1530.1	1448.9	10112141	94.6932	92.94	46.58
HG-1	3956.16	3764.35	26051926	95.1514	93.92	42.02
HG-10	1347.89	1296.23	9058078	96.1671	95.36	43.87
HG-11	1469.52	1414.54	9886258	96.259	95.79	44.96
HG-2	1465.34	1386.58	9649291	94.6251	94.61	42.62
HG-3	1769.72	1677.32	11645752	94.7788	94.45	46.87
HG-4	1751.02	1660.05	11565435	94.8047	94.01	45.79
HG-5	1833.13	1728.47	12027238	94.2909	93.44	46.57
HG-6	2189.26	2076.38	14512610	94.8439	93.58	41.99
HG-7	1564.52	1464.89	10204722	93.6318	94.48	43.24
HG-8	1980.45	1872.54	13119507	94.5513	94.05	45.52
HG-9	1508.18	1430.42	9957276	94.8447	94.83	44.26
HK-1	1733.77	1651.31	11570069	95.2437	93.21	52.59
HK-2	1308.05	1259.64	8842119	96.2988	96.07	43.53
HK-3	1169.7	1112.16	7738988	95.0803	93.42	45.54
HK-4	2225.6	2125.9	14871829	95.5202	93.93	44.74
HK-5	1485.84	1395.99	9738887	93.9526	94.2	45.61
HK-6	1541.82	1468.12	10211572	95.2205	93.3	49.26
HK-7	2168.41	2069.11	14500985	95.4208	93.57	45.67
JFS-1	1801.3	1699.85	11801650	94.3683	94.27	42.06
JFS-2	1655.92	1561.01	10902123	94.2682	94.51	44.52
JFS-3	2245.38	2141.04	14990276	95.3534	94.06	44.65
JFS-4	1386.1	1334.48	9305150	96.2758	95.87	46.53
JFS-5	1377.45	1310.74	9137683	95.1566	95.03	46.71
KKS-1	1671.9	1594.77	11149991	95.3864	94.36	48.4
KKS-2	1922.71	1856.38	13039237	96.5499	95.88	49.69
KKS-3	1929.43	1834.26	12885129	95.0676	93.88	46.4
KKS-4	1463.89	1381.57	9645750	94.3766	92.92	46.59
KKS-5	1571.5	1492.19	10415968	94.9538	92.71	57.72
KP-1	1631.11	1557.94	10920379	95.5143	94.19	42.71
KP-2	1455.87	1382.81	9674598	94.982	94.31	43.81
KP-3	1449.89	1371.89	9549034	94.6201	93.38	45.84
KP-4	1559.02	1480.32	10278979	94.9519	94.16	45.31
LGS-1	1596.54	1496.2	10429137	93.7151	93.94	43.68
LGS-2	1578.71	1496.89	10450733	94.8174	94.2	45.13
LGS-3	1466.9	1387.18	9721339	94.5654	93.97	45.02
LGS-4	1215.83	1168.23	8202007	96.0845	95.33	43.61
LGS-5	1781.95	1690.65	11752637	94.8768	94.4	44.27
LGS-6	1664.13	1588.86	11022476	95.4772	94.38	45.77
MCS-1	1612.06	1532.13	10712968	95.0416	93.86	41.46
MCS-2	1469.37	1419.92	9887075	96.6351	95.84	41.78
MCS-3	1463.61	1401.95	9789090	95.7875	94.64	41.61
MCS-4	1381.32	1312.05	9125699	94.9852	93.75	41.63
MCS-5	3298.44	3087.62	21675863	93.6084	91.96	41.6
MLZ-1	1436.16	1379.95	9533743	96.0861	96.18	56.3
MLZ-2	1174.33	1119.13	7760409	95.2993	96.11	54.68
MLZ-3	1327.64	1259.66	8757530	94.8798	95.26	51.23
MLZ-4	1325.75	1259.36	8727062	94.9927	96.27	49.68
MLZ-5	1493.61	1419.27	9925221	95.0228	95.2	46.83
MLZ-6	1179.03	1127.34	7870898	95.6161	96.12	51.61
QZMS-1	1423.44	1350.86	9471595	94.9016	93.28	46.43
QZMS-2	2488.29	2378.72	16642048	95.5963	93.97	46.82
QZMS-3	1710.72	1652.5	11555387	96.5969	95.87	52.02
QZMS-4	1549.36	1448.19	10109910	93.4699	94.47	46.6
QZMS-5	1106.33	1053.91	7384120	95.2619	95.87	46.31
SHS-1	1185.9	1142.76	8003583	96.3624	95.38	49.94
SHS-2	1308.12	1265.87	8869945	96.7698	95.91	45.33
SHS-3	1335.89	1262.23	8836231	94.4862	94.63	45.37
SHS-4	1683.31	1595.43	11167242	94.7793	94.46	44.16
SHS-5	1320.2	1254.75	8801135	95.0426	94.96	47.3
SHS-6	1560.05	1501.53	10491200	96.2493	95.82	44.1
SHS-7	1070.81	1025.13	7170961	95.7336	95.9	48.73
SNJ-1	2377.52	2276.82	15871285	95.7647	93.73	45.98
SNJ-2	1643.55	1577.06	10973545	95.9548	94.82	47.42
SNJ-3	1528.11	1456.45	10071643	95.3103	94.59	52.63
SNJ-4	1112.92	1067.6	7414672	95.9283	95.99	51.91
SNJ-5	1500.43	1424.16	9964048	94.9169	94.75	47.63
TJH-1	1658.38	1574.34	11029607	94.9324	93.36	45.77
TJH-10	1187.95	1138.12	7977660	95.8052	95.7	47.22
TJH-2	1449.37	1374.71	9640564	94.8491	93.26	46.36
TJH-3	1428.01	1374.78	9610384	96.272	95.69	45.1
TJH-4	1722.54	1660.65	11611104	96.4068	96.04	46.77
TJH-5	2124.87	2025.37	14201181	95.3177	93.32	46.68
TJH-6	1584.58	1499.98	10466591	94.6606	94.55	45.41
TJH-7	1476.88	1423.76	9965575	96.4032	96.07	49.42
TJH-8	2643.32	2516.64	17552959	95.2076	93.45	44.3
TJH-9	1385.44	1329.32	9307658	95.9488	96.16	48.36
WFHH-1	2242.17	2171.42	15141233	96.8445	95.63	52.2
WFHH-2	2544.99	2468.27	17210189	96.9856	95.99	50.99
WFHH-3	1294.1	1250.57	8750121	96.6363	95.98	54.73
WFHH-4	1789.18	1735.44	12136033	96.9961	96	47.51
WFHH-5	1383.07	1336.34	9343874	96.6209	96.06	52.57
WFHH-6	1411.48	1359.58	9513659	96.3231	96.1	49.03
WFHH-7	1457.81	1405.09	9832388	96.3838	95.63	52.36
WFHH-8	1739.4	1683.94	11792676	96.8116	96	45.54
WFHH-9	1123.26	1087.14	7596623	96.7844	96.23	48.16
WL-1	2952.15	2821.43	19674482	95.5722	93.38	52.78
WL-2	2418.5	2307.97	16220160	95.43	93.23	54.05
WL-3	1374.83	1319.7	9119240	95.9903	95.07	48.23
WL-4	1926.27	1833.82	12896781	95.2007	93.29	45.36
WL-5	1518.7	1441.16	10140249	94.8939	92.99	44.63
WL-6	1675.31	1596.89	11072427	95.3191	94.36	43.08
WL-7	1776.43	1697.28	11865702	95.5444	94.25	44.97
WL-8	1421.78	1346.11	9470428	94.6782	92.62	55.98
WL-9	1720.05	1663.44	11507392	96.7085	96.02	53.93
