# Supplementary material for: Population genetic diversity and structure of the endangered species Tetracentron sinense Oliver (Tetracentraceae) with SNPs based on RAD sequencing
Source: PLoS One. 2025 May 20;20(5):e0324161. doi: 10.1371/journal.pone.0324161 (PMC12091802; doi:10.1371/journal.pone.0324161)
Supplement: S3 Table — (XLSX) [file pone.0324161.s005.xlsx]

## Sheet: Sheet1
S3 Table. Single locus nucleotide diversity (π) value.
Chr/Scaffold	Position	Clade1	Clade2	Clade3	Clade4	Clade5	all
un	6729	0.156	0.0588	0.0754	0.3947	0.0556	0.1282
un	6780	0.333	0.3528	0.2747	0.3117	0.2258	0.2935
un	6789	0.1246	0.1024	0.1398	0	0.0556	0.0964
un	6825	0.3449	0.3528	0.3369	0.3368	0.0667	0.2972
un	7484	0	0	0	0	0	0.4228
un	28634	0.1712	0	0.4746	0	0	0.1724
un	39209	0	0	0.5049	0.4598	0	0.3056
un	47242	0.3701	0.0526	0.2149	0	0.121	0.5019
un	47253	0.3701	0.0526	0.2149	0	0.121	0.5019
un	47287	0	0	0	0	0	0.2281
un	47294	0.3528	0.0526	0.4308	0	0.121	0.2313
un	47318	0.1141	0	0.4329	0	0	0.1662
un	49136	0.0615	0.1862	0.0455	0	0.3282	0.1372
un	52112	0.0597	0.5211	0	0	0	0.1391
un	52160	0.0294	0	0.254	0	0.4	0.1032
un	75040	0.5116	0.5141	0.5106	0.5229	0.5141	0.503
un	76616	0	0	0	0.4278	0	0.4387
un	87381	0.5013	0.5149	0.5134	0.5181	0.4936	0.5027
un	101800	0.1151	0.5134	0.0816	0	0.4991	0.2973
un	101900	0.3449	0.0833	0.1906	0.2708	0.3042	0.2464
un	112300	0	0.05	0.254	0	0.2874	0.1152
un	112620	0.2638	0	0.0625	0.25	0.1141	0.1218
un	114390	0.3701	0.1494	0.3577	0.5385	0.1981	0.3028
un	114426	0.4704	0.1494	0.3857	0.5385	0.2544	0.3566
un	133727	0.3222	0	0.1079	0.325	0	0.2003
un	133933	0	0	0.506	0	0	0.5006
un	142121	0.5333	0	0	0	0	0.2956
un	152695	0.1712	0.451	0	0	0	0.1466
un	158137	0.2919	0.1765	0.3846	0.3368	0.3414	0.2997
un	164460	0.1423	0	0.1981	0	0.0974	0.1044
un	175712	0	0	0.5056	0	0.0579	0.2431
un	175721	0	0	0.4268	0	0	0.1472
un	187176	0.0929	0.0526	0.3222	0	0.2032	0.1488
un	189757	0.5004	0.4957	0.4969	0.5172	0.4936	0.4931
un	189825	0.5002	0.4957	0.4917	0.5172	0.4936	0.4918
un	189834	0.5004	0.4947	0.4969	0.5172	0.4936	0.4929
un	191439	0.1448	0.1423	0.0816	0	0.1069	0.1054
un	213515	0.4667	0	0.0313	-	0	0.1521
un	213525	0.45	0	0	-	0	0.132
un	213559	0.1691	0	0.2593	-	0	0.1362
un	213577	0.333	0	0.4442	-	0.2244	0.3019
un	213585	0.2638	0	0.2904	-	0.451	0.2742
un	213602	0	0.0667	0.3728	-	0.4438	0.2716
un	213615	0.13	0.508	0	-	0.0888	0.1775
un	214547	0.4702	0.498	0.5172	0	0.5141	0.4862
un	214550	0.4702	0.498	0.5141	0	0.5141	0.4843
un	214558	0.0655	0.1079	0.4181	0	0.0974	0.1661
un	214573	0.0615	0.2874	0.0974	0	0.4278	0.1827
un	215510	0	0.3708	0	0	0.1656	0.1045
un	215519	0.0345	0.3857	0.0655	0	0.1656	0.1332
un	215546	0.1266	0.451	0	0.0714	0.1656	0.1616
un	224587	0	0.2722	0	0	0.4762	0.212
un	228841	0	0	0.409	0	0.0455	0.1334
un	228890	0	0	0.409	0	0.0455	0.132
un	238586	0.5106	0.5013	0.5094	0.5385	0.4923	0.5013
un	253978	0.0754	0.3492	0.04	0	0.3871	0.1654
un	259250	0.0816	0	0.4011	0	0	0.1259
un	260646	0.3713	0.4991	0.4442	0.4545	0.5127	0.5027
un	260655	0.3708	0.0556	0.1156	0	0.0476	0.1273
un	264661	0.2738	0.0588	0.0655	0	0.0588	0.1097
un	264672	0.1712	0.2391	0.3502	0.2637	0.0588	0.222
un	264726	0.4034	0.1754	0.156	0.325	0.3492	0.282
un	266749	0.45	0	0.1603	0.4233	0.1151	0.2392
un	266778	0.5121	0	0	0	0	0.1548
un	266783	0	0	0.2036	0	0.1623	0.3524
un	266797	0.0974	0.1079	0.5065	0	0.0417	0.277
un	266803	0.0974	0.1079	0.5065	0	0.0417	0.277
un	266805	0	0	0	0.4805	0	0.0954
un	266812	0.1024	0.4923	0	0	0	0.1093
un	266864	0.4839	0.5143	0.5069	0.5195	0.5134	0.4986
un	266879	0	0	0.085	0	0.3857	0.1055
un	274065	0.2347	0.0526	0.1197	0.2	0.0385	0.1119
un	276641	0.0455	0	0.216	0.4396	0.0417	0.1233
un	291031	0	0	0	0.4278	0.3212	0.3157
un	316184	0.4365	0.4704	0.409	0	0.2258	0.3712
un	320554	0.2032	0.498	0.2967	0.4421	0.5195	0.383
un	332808	0.0476	0.2962	0	0.1111	0.085	0.098
un	332874	0.372	0.4379	0.3167	0.366	0.4278	0.377
un	335305	0	0.3042	0	0	0.1423	0.2485
un	335306	0	0.3042	0	0	0.1423	0.2485
un	335383	0	0	0	0.2092	0	0.1613
un	336628	0	0	0.2509	0	0.2391	0.109
un	336643	0.2615	0.1079	0.1502	0.5294	0.1024	0.222
un	336646	0.2615	0.2722	0.1197	0.5294	0.1024	0.2451
un	340209	0	0	0	0.5072	0	0.3946
un	356825	0.1246	0.121	0.1712	0	0.5013	0.2308
un	362869	0	0	0	0.4156	0	0.1089
un	379886	0.1398	0	0.4848	0	0.05	0.1391
un	379932	0	0.3478	0	0	0.511	0.2819
un	381634	0	0	0	0	0	0.4538
un	382147	0.2013	0	0.1448	0	0.0588	0.1218
un	393460	0	0	0	0	0.2376	0.2113
un	394954	0.0701	0.3889	0	0.1667	0.3414	0.1866
un	394955	0.0727	0.3701	0	0.1667	0.3414	0.1866
un	395032	0.037	0.0714	0.3713	0	0.0556	0.1334
un	409402	0	0	0	0	0	0.2658
un	413326	0	0	0	0	0	0.3778
un	430045	0.0303	0.0556	0.4127	0	0.4524	0.2073
un	434020	0.3983	0.1141	0.2032	0.5333	0.1981	0.26
un	438773	0.4965	0	0.4966	0	0.2615	0.4329
un	438833	0.1906	0	0.498	0	0	0.1925
un	438877	0.3608	0	0	0	0	0.1218
un	439888	0.1093	0.333	0.2625	0	0.3282	0.2181
un	450481	0.2139	0.0455	0	0.3368	0	0.0987
un	466740	0.5	0.5294	0.4983	0.5333	0.5027	0.5018
un	466741	0.5	0.5294	0.4983	0.5385	0.5024	0.5019
un	467616	0.1691	0	0.1981	0	0.1024	0.1166
un	468486	0.4435	0.1423	0.478	0.4396	0.2509	0.3485
un	468510	0.1079	0.0929	0.0556	0	0.1623	0.0976
un	469910	0.0816	0.2139	0.1069	0.5714	0.121	0.1568
un	469913	0.4947	0.4966	0.5068	0.3556	0.5161	0.4927
un	469916	0.13	0.2139	0.1448	0.5333	0.121	0.1792
un	469943	0.0816	0.2139	0.1069	0.5333	0.121	0.1552
un	469944	0.0816	0.2139	0.1109	0.5333	0.121	0.1568
un	481205	0	0	0.0897	0.4278	0	0.4402
un	481922	0.3112	0.5	0.037	0	0.2258	0.1986
un	482008	0.4898	0	0.4623	0.0667	0.2347	0.5028
un	491993	0.1571	0.1079	0.2638	0.1667	0.0455	0.1488
un	495617	0.1246	0.1571	0.3478	0	0.0784	0.181
un	495622	0.2962	0.4706	0.4787	0	0.2544	0.4917
un	495653	0.0784	0.4365	0.0345	0	0.333	0.212
un	495685	0.1658	0	0.0701	0	0.0754	0.0966
un	497151	0.45	0.2032	0.1846	0	0.05	0.2267
un	497188	0.0435	0.1984	0.1623	0.303	0.05	0.1204
un	512444	0	0	0.047	0	0	0.1916
un	515118	0.5128	0.3087	0.5094	0.5072	0.5143	0.4958
un	543983	0	0	0.4982	0.4278	0	0.3082
un	555220	0.2319	0.0588	0.2837	0.0769	0.0526	0.1622
un	566034	0.1032	0	0.3217	0	0.1079	0.1372
un	566066	0.0563	0	0.3012	0	0.1359	0.1197
un	566144	0.0579	0	0.3044	0	0.0974	0.1073
un	580261	0.5034	0.4808	0.5141	0.5556	0.4667	0.4891
un	583699	0.0519	0.1266	0.5059	0	0	0.5006
un	584952	0	0	0	0.4278	0	0.1368
un	586400	0.0556	0.2258	0.1197	0	0.0667	0.1044
un	586442	0.5161	0.5152	0.5106	0.5	0.5152	0.5028
un	590745	0.0888	0	0.3414	0.2092	0.0556	0.1421
un	591597	0	0.4708	0	0.5556	0	0.1473
un	609201	0.4308	0	0.3159	0.366	0.0888	0.2396
un	609203	0.3449	0	0.2738	0.2941	0.1197	0.1985
un	614070	0.1603	0.5077	0	0	0.0385	0.1768
un	614215	0.4808	0.4598	0.0784	0	0.3442	0.3165
un	614313	0	0	0	0.4545	0	0.1333
un	632967	0.2032	0.1477	0.04	0	0.1079	0.1032
un	635894	0.2962	0.4	0	0	0	0.1218
un	640735	0.1837	0	0.04	0.125	0.2708	0.1259
un	644944	0.0816	0.2708	0.0784	0	0.1197	0.1075
un	647524	0.0998	0	0.3222	0	0.3442	0.1585
un	647559	0.0998	0	0.3222	0.325	0.3442	0.1925
un	654524	0.3217	0.0417	0.2509	0.2637	0.13	0.1941
un	654561	0.3044	0	0.2509	0.2637	0.13	0.181
un	654592	0.3159	0.0476	0.2731	0.2637	0.1359	0.2006
un	654595	0.4598	0	0.3983	0.3556	0	0.2541
un	662090	0	0	0	0	0.1024	0.1083
un	681667	0	0	0	0.1732	0	0.1894
un	681772	0.3369	0	0.3222	0.1732	0.2738	0.3933
un	705889	0	0.5087	0	0	0	0.2085
un	720460	0.3846	0.366	0.037	0	0	0.1568
un	720537	0.3846	0.3626	0.037	0	0	0.1504
un	720773	0.4365	0.0784	0	0	0	0.121
un	720819	0.4365	0.1765	0	0	0	0.1434
un	725911	0.1981	0	0.2962	0	0	0.1123
un	725922	0.1772	0.5141	0.2032	0	0.5127	0.351
un	725991	0.1151	0	0.3492	0.1895	0	0.1097
un	726782	0	0	0.5067	0	0.0615	0.2359
un	726783	0	0	0.5067	0	0.0615	0.2359
un	775523	0.0998	0.508	0	0	0	0.1617
un	775545	0	0	0	0	0.1024	0.1575
un	775555	0	0.1079	0.0784	0	0.5072	0.1741
un	775561	0.0966	0.1141	0.3112	0	0.0556	0.1421
un	784872	0.0313	0.1423	0.2222	0	0.2995	0.1473
un	784897	0.0303	0.1024	0.2222	0	0.3222	0.1461
un	790983	0	0.1266	0	0	0	0.4645
un	792503	0.2837	0.1423	0.1846	0.4091	0.2857	0.2369
un	792536	0.5094	0.5127	0.5115	0.5385	0.5101	0.5018
un	793695	0	0	0	0.0667	0	0.26
un	793727	0.1383	0.4248	0.0435	0	0	0.1937
un	793774	0.5062	0	0.241	0	0	0.3434
un	805845	0	0.331	0	0.2941	0.0588	0.1003
un	805954	0.2319	0	0.1423	0	0	0.0966
un	809731	0.1079	0.1984	0.0727	0	0.1024	0.102
un	813837	0.2285	0	0.5021	0	0.4145	0.4778
un	813839	0.2222	0	0.5021	0	0.4145	0.4799
un	813952	0.1777	0	0.2155	0	0	0.3745
un	815374	0.0678	0	0	0	0.2347	0.3108
un	820491	0	0.3947	0.0345	0	0.2874	0.1259
un	820512	0.2081	0.5195	0.0678	0	0.5161	0.3277
un	832820	0	0	0	-	0.5094	0.2302
un	837522	0.2585	0	0.2234	0	0.1079	0.3456
un	846591	0.2155	0.0974	0.422	0.125	0	0.212
un	846603	0.0754	0.0929	0.3401	0.125	0	0.1493
un	852341	0.2722	0.4248	0.1246	0	0	0.1452
un	852391	0.05	0.1477	0.0435	0.4583	0	0.0976
un	867450	0.1571	0.5116	0.4805	0.5	0.5102	0.4742
un	897110	0.5007	0.5141	0.4947	0.3626	0.5013	0.487
un	903519	0	0	0	0.1287	0	0.2441
un	908939	0	0	0	0.2123	0	0.2101
un	911856	0.4087	0.5135	0.3128	0	0.1603	0.4594
un	911902	0	0	0.363	0	0.1948	0.1332
un	918064	0.2509	0.1754	0.3478	0.366	0.4571	0.3232
un	926335	0.2904	0	0.4763	-	0	0.4571
un	930009	0.2139	0	0	0.4945	0	0.1044
un	948188	0	0.4789	0.2743	0.4091	0.4598	0.3091
un	948221	0.4145	0	0	0.5333	0	0.1433
un	962248	0.4173	0.3042	0	0.2	0	0.1568
un	963307	0.2743	0	0.0615	0.5	0	0.1037
un	1000171	0.3177	0	0.444	0.2708	0.0701	0.5004
un	1011382	0.5134	0	0.1376	0	0	0.1758
un	1011386	0.5134	0	0.1376	0	0	0.1758
un	1013933	0.1507	0.0625	0.04	0.303	0.0455	0.0955
un	1038019	0.5127	0.5075	0.409	0.5333	0.3713	0.47
un	1058185	0	0	0.1351	0	0.3708	0.385
un	1072184	0	0	0.5056	0.4278	0	0.269
un	1073324	0.085	0.0833	0.2494	0	0	0.1075
un	1091276	0	0	0	0.2684	0	0.187
un	1116289	0.0385	0.1935	0.1571	0.0833	0.3231	0.1473
un	1119274	0	0	0	0.5195	0	0.0993
un	1154897	0.156	0	0.5017	0	0	0.2642
un	1154984	0	0	0.444	0	0	0.1386
un	1156281	0.0974	0	0.2738	0.5714	0	0.1452
un	1156357	0	0.246	0.2149	0	0.1571	0.1406
un	1156746	0.0754	0.4421	0	0.1	0.0909	0.1126
un	1186766	0.1227	0	0.1079	0	0	0.1911
un	1186778	0.0936	0	0	0.1667	0	0.1372
un	1187788	0.0385	0	0	0.5263	0.1477	0.1436
un	1198189	0	0.0974	0.0784	0.325	0.1765	0.1179
un	1198198	0.2032	0.1079	0.1197	0.3626	0.2061	0.1737
un	1235602	0.04	0.0588	0.1862	0	0.2258	0.102
un	1239147	0.1448	0.1754	0.0345	0.1429	0.1079	0.1086
un	1259103	0	0	0	0.5	0	0.1044
un	1259104	0	0	0	0.4396	0	0.1055
un	1259110	0.3167	0	0.4706	0	0.4706	0.3219
un	1281300	0.4966	0.2857	0.0455	0.1594	0.0556	0.2267
un	1281414	0.0888	0.1141	0.1448	0	0.1024	0.0993
un	1291697	0.0435	0	0	0	0	0.1601
un	1304867	0	0	0	0	0	0.4079
un	1312872	0	0	0	0	0	0.3444
un	1325909	0.1656	0	0.3128	0	0.085	0.1461
un	1327274	0	0	0.5049	0	0.0597	0.2444
un	1328817	0	0.0385	0	0	0	0.4841
un	1340604	0	0	0.5116	0	0	0.4862
un	1340614	0.0754	0.1691	0.13	0.25	0.2457	0.1578
un	1348107	0	0.3977	0	0	0	0.1001
un	1353064	0.2227	0	0.0974	0	0.085	0.1045
un	1353066	0	0	0	0	0	0.1809
un	1363213	0	0.0435	0.2139	0	0.1935	0.0987
un	1370904	0	0	0	0.4278	0	0.136
un	1385819	0.0357	0	0.5078	0	0	0.1724
un	1385857	0.3429	0	0	0	0	0.1155
un	1391190	0	0	0	0	0	0.4978
un	1398845	0	0	0.5051	0	0	0.2134
un	1398846	0	0	0.5051	0	0	0.2134
un	1402010	0.5106	0.5161	0.5068	0.5217	0.5111	0.5022
un	1408966	0.3305	0	0	0	0	0.1045
un	1420944	0.5035	0.5135	0.5062	0.508	0.5061	0.5001
un	1420981	0.5	0.5135	0.5062	0.508	0.5061	0.4997
un	1421897	0.0784	0.0909	0.0435	0	0.4011	0.1421
un	1424716	0.3994	0	0.0936	0	0	0.1313
un	1424717	0.3994	0	0.0936	0	0	0.1313
un	1424738	0.0701	0.1691	0	0.0769	0.3429	0.498
un	1431264	0	0.1	0.1981	0	0.1658	0.0966
un	1435709	0.2258	0.2032	0.2149	0.0769	0.241	0.1986
un	1435781	0.254	0.3222	0.241	0.1376	0.3528	0.2632
un	1443855	0.0455	0.3042	0.1494	0	0	0.0987
un	1444967	0.4947	0.4365	0.4345	0.4	0.4379	0.443
un	1450139	0.4435	0	0.1554	0	0.0385	0.1566
un	1450146	0.2123	0	0.3012	0	0.1981	0.1811
un	1450237	0.4571	0	0.1603	0	0.0385	0.1724
un	1491404	0	0	0	0	0	0.1631
un	1491816	0	0	0.5049	0	0.0579	0.2431
un	1497546	0.1726	0.2468	0.0294	0	0.1772	0.1225
un	1512832	0.2494	0.5081	0	0	0.0435	0.169
un	1514137	0	0	0.1109	0	0.3528	0.1126
un	1518821	0.04	0	0	0	0	0.3668
un	1518858	0	0	0.1935	0.5	0	0.0993
un	1524254	0.3638	0.3857	0.482	0.2899	0.5116	0.4415
un	1525342	0	0	0	0	0	0.3762
un	1530436	0.1359	0.0588	0.1359	0	0.1246	0.1044
un	1531805	0.025	0	0	0.5172	0	0.097
un	1552562	0.1069	0.2244	0.0816	0	0.0385	0.1055
un	1552564	0.1906	0.3961	0.1623	0	0.0754	0.204
un	1578195	0.1623	0	0.0888	0	0.2638	0.1294
un	1578201	0.1772	0.1571	0.1623	0	0.085	0.1321
un	1581185	0	0.0526	0.0974	0.5275	0	0.1045
un	1581267	0	0.2244	0.0556	0	0.1623	0.0955
un	1585038	0.0357	0	0.5181	0	0	0.1334
un	1588173	0.1064	0.2874	0	0	0.1906	0.1078
un	1589152	0.5084	0.5181	0.5098	0.5333	0.5217	0.5029
un	1593223	0	0	0	0	0	0.1864
un	1607986	0.1024	0	0.2937	0	0	0.1023
un	1608021	0.2962	0.121	0.2937	0.4789	0.3701	0.3028
un	1608716	0	0	0.2123	0	0	0.4652
un	1613370	0.0727	0.0974	0.2494	0	0.0625	0.1199
un	1618502	0.0435	0.1594	0.0313	0.1	0.2244	0.0983
un	1632003	0.2149	0	0.0754	0.125	0.1571	0.1097
un	1642735	0.3369	0.4848	0.3222	0.3117	0.4365	0.3711
un	1642941	0.4898	0.4923	0.5115	0.5211	0.3577	0.4976
un	1642984	0.4898	0.4923	0.511	0.5238	0.3577	0.4988
un	1643036	0.3265	0.254	0.5007	0.5211	0.3414	0.3966
un	1643632	0	0	0.5031	0	0	0.212
un	1643716	0	0	0	0	0	0.1322
un	1645888	0.4991	0	0.4278	0.4848	0.2234	0.3163
un	1667101	0	0	0	-	0.0856	0.493
un	1672324	0.498	0.5134	0.5069	0.5385	0.5134	0.4994
un	1672359	0.5079	0.5079	0.5024	0.5385	0.5079	0.4972
un	1683669	0.0908	0	0.5064	0.0667	0.1197	0.2695
un	1683705	0.2036	0	0.1777	0	0	0.1045
un	1683723	0.275	0.2995	0.4271	0.0667	0.2457	0.5008
un	1683765	0	0.4708	0.0323	0	0.4667	0.2479
un	1684052	0.2331	0.0888	0.1603	0	0.1571	0.1654
un	1684294	0.5121	0.5161	0.5111	0.5333	0.5135	0.5029
un	1691411	0.5007	0.0455	0.0476	0.5211	0.0556	0.2793
un	1700314	0.5134	0	0	0.5385	0	0.2101
un	1700335	0.2874	0.5122	0.5082	0.1429	0.5128	0.4856
un	1700869	0.2638	0	0.0563	0.2941	0.1772	0.1332
un	1700922	0.2638	0	0.0563	0.2941	0.1772	0.1332
un	1729510	0.0455	0.3692	0.0385	0	0.05	0.0987
un	1733530	0.4805	0.5079	0.3942	0	0.511	0.4701
un	1733540	0.254	0.0526	0.3012	0.2637	0.085	0.1847
un	1733603	0.2391	0.0556	0.2937	0.2637	0.085	0.1792
un	1748211	0.2874	0.04	0	0	0	0.2575
un	1748278	0.3713	0	0.1935	0	0	0.1178
un	1748283	0	0	0.5007	0	0.1423	0.1728
un	1754177	0.0929	0	0.1423	0.1895	0.1197	0.1003
un	1756365	0.1981	0	0.4438	0	0	0.185
un	1756400	0.4059	0	0	0	0	0.132
un	1756438	0.3961	0	0	0	0	0.1231
un	1781794	0.2061	0.3947	0.1359	0.0909	0.05	0.1636
un	1781915	0.037	0.0833	0.1691	0	0.2139	0.1055
un	1782088	0.4524	0	0.1024	0	0	0.1245
un	1782156	0.5159	0	0.4365	0	0	0.4061
un	1782197	0.508	0	0.4365	0	0	0.4031
un	1790480	0	0	0	0.4278	0	0.3924
un	1796667	0.1935	0.1423	0.1423	0.2092	0.1862	0.1654
un	1796733	0.4365	0.5075	0.4571	0	0.5172	0.4701
un	1801374	0	0	0.5049	0	0.0579	0.4773
un	1816230	0.1765	0.2123	0.04	0	0.1837	0.1245
un	1822454	0.5081	0	0.5081	0.4706	0.0929	0.3713
un	1830761	0.1502	0	0.0784	0	0.1837	0.1045
un	1830766	0.3594	0.0929	0.1981	0.3333	0.2731	0.2369
un	1830781	0.156	0	0.0417	0	0.1906	0.0973
un	1853414	0.4225	0	0.0385	0	0	0.1073
un	1860833	0.0908	0.1069	0.1156	0.3947	0.0784	0.1254
un	1865714	0.3414	0.1111	0.0333	0.4638	0.3871	0.3191
un	1873917	0.0455	0.0588	0.1197	0.4396	0.0588	0.109
un	1873948	0.1024	0.0667	0.1837	0.4583	0.0625	0.1554
un	1880859	0	0	0	0.1111	0	0.1811
un	1894476	0	0	0	0	0.3021	0.2814
un	1895202	0.491	0.5007	0.5034	0.5385	0.5111	0.4969
un	1895314	0.5031	0.511	0.5065	0.5333	0.5094	0.5008
un	1896127	0	0	0	0	0.0597	0.4876
un	1896131	0	0.5062	0	0	0.1678	0.2028
un	1902097	0	0	0.5056	0	0.0597	0.2457
un	1904926	0	0	0.5035	0	0	0.4538
un	1910773	0.3401	0.2061	0.3369	0.5033	0.1494	0.3226
un	1910837	0.1948	0.0784	0.1831	0.5033	0.0455	0.203
un	1923244	0.1691	0	0.5115	0	0.0625	0.2219
un	1923249	0.0435	0.3947	0.05	0	0.3042	0.1349
un	1931114	0.5143	0.5172	0.5111	0.4945	0.511	0.5029
un	1931117	0.5128	0.5185	0.5116	0.4945	0.5121	0.503
un	1946161	0.1376	0.1658	0.1772	0	0	0.1139
un	2011344	0.5079	0.4308	0.4657	0.5053	0.4947	0.4833
un	2018315	0	0	0	0.4657	0	0.134
un	2018360	0	0	0.4034	0	0.0345	0.1001
un	2018372	0.1448	0.0888	0.0727	0	0.4763	0.4094
un	2024986	0	0	0.3449	0	0.1	0.1044
un	2026914	0	0	0	0	0	0.3762
un	2041960	0	0.4156	0.1351	0	0.1197	0.1436
un	2041972	0.1024	0.4545	0.1351	0	0.1246	0.1752
un	2041973	0.1024	0.4789	0.1351	0	0.1981	0.1966
un	2051008	0.2585	0.2837	0.1032	0.5275	0.2615	0.2504
un	2051130	0.2032	0.2615	0.0966	0	0.13	0.1536
un	2051132	0.2347	0.3282	0.1307	0.2333	0.333	0.2462
un	2061596	0.4808	0.4638	0	0.3368	0.5081	0.4677
un	2085284	0.4832	0.2139	0.2544	0	0.4706	0.4888
un	2085287	0.4808	0.1754	0.3369	0.1895	0.4435	0.4986
un	2092647	0.3414	0.5079	0	0	0.1287	0.2684
un	2115310	0.3282	0.4225	0.5115	0.4848	0.409	0.4352
un	2115325	0.3556	0.4308	0.5077	0.5053	0.4365	0.4457
un	2115976	0.2081	0.2391	0.0263	0.1895	0.1906	0.1473
un	2116000	0.2081	0.1984	0.0263	0.1895	0.1906	0.1409
un	2118703	0.2837	0.3492	0.3478	0	0.3961	0.3232
un	2122142	0.0385	0.2032	0.0385	0	0.1935	0.0955
un	2128923	0.0655	0.1197	0.1197	0	0.1603	0.1021
un	2128944	0.1032	0.1197	0.1502	0	0.1656	0.1186
un	2128959	0.2937	0	0.1712	0	0	0.2993
un	2154109	0.4983	0.503	0.5072	0.5357	0.5027	0.4968
un	2157405	0.5121	0.498	0.4773	0.3556	0.5106	0.4978
un	2166431	0.4947	0.451	0.5169	0.5211	0.4553	0.4819
un	2166461	0	0.3145	0	0.0909	0.246	0.1349
un	2170480	0.5013	0	0	0	0	0.2241
un	2170735	0.3128	0.1765	0	0	0.4181	0.4586
un	2170801	0.3128	0.1846	0	0	0.4181	0.4551
un	2175961	0.1658	0.1376	0.409	0.0714	0.04	0.181
un	2175963	0.2258	0.1079	0.0476	0.1	0.04	0.0955
un	2179325	0	0	0.5035	0	0	0.2003
un	2187158	0	0	0.3159	0	0	0.2854
un	2187176	0.4388	0.5172	0.3594	0	0.5143	0.4264
un	2197431	0	0	0	0	0	0.3762
un	2205845	0	0	0	0.4598	0.0615	0.499
un	2217071	0.1948	0.3871	0.2036	0.5333	0.2155	0.2529
un	2217074	0.1448	0.3369	0.1777	0.5455	0.1448	0.2233
un	2219180	0.3414	0.1754	0.2738	0	0.1502	0.2078
un	2221220	0.1197	0.4891	0.037	0.1429	0	0.1443
un	2221223	0.1197	0.4891	0.037	0.1429	0	0.1443
un	2232058	0.2061	0.1359	0.1151	0.0714	0.1359	0.1357
un	2232091	0.0888	0.1571	0.0816	0	0.2319	0.1233
un	2249170	0.5141	0	0.0579	0	0	0.3429
un	2249211	0.3857	0	0.0615	0	0.0625	0.4196
un	2250894	0.2258	0.3145	0.1658	0	0.0476	0.1571
un	2251661	0	0	0	0.5152	0	0.1003
un	2270017	0.1079	0.1024	0.1623	0.1732	0.085	0.1202
un	2270063	0.1079	0.1079	0.1691	0.1732	0.085	0.1226
un	2271939	0.1151	0	0.2962	0.0833	0.0588	0.1239
un	2272035	0.0435	0.1477	0.1935	0	0.254	0.1259
un	2278786	0.3713	0	0	0	0	0.102
un	2290491	0.3012	0	0.1197	0.0769	0	0.1199
un	2294391	0.3478	0	0.254	0	0	0.1504
un	2294445	0.4145	0	0	0	0	0.1362
un	2305387	0.13	0.121	0.0701	0	0.1376	0.0955
un	2328363	0.0313	0.5195	0.3217	0	0.451	0.2745
un	2328456	0.4615	0.1984	0.0357	0.5181	0.0888	0.3768
un	2328465	0.2544	0.1	0.0929	0	0.1141	0.1334
un	2341786	0.2687	0	0.1307	0	0	0.361
un	2341798	0	0.511	0	0	0	0.1436
un	2341864	0	0.511	0	0	0	0.1436
un	2341876	0.4658	0	0.0678	0	0	0.2886
un	2352926	0	0	0.1423	0	0.525	0.1139
un	2352963	0.432	0.4583	0.4553	0	0.1429	0.503
un	2356538	0.2962	0	0.1246	0	0	0.0973
un	2357171	0	0	0.5049	0	0.0597	0.3746
un	2361730	0.0455	0	0.2299	0	0.13	0.1035
un	2361737	0.3717	0	0.0635	0	0	0.1045
un	2361779	0.3717	0	0.0635	0	0	0.1045
un	2368652	0.2061	0.0888	0.0455	0	0.0816	0.1034
un	2395935	0.1906	0.1376	0.1351	0.1	0.241	0.1677
un	2395947	0.3217	0.2874	0.2738	0.125	0.241	0.2642
un	2401456	0.2962	0.4866	0.5072	0	0.2319	0.5024
un	2402458	0	0	0	0	0	0.1185
un	2405182	0.5066	0.1571	0.3871	0.5033	0.2234	0.4248
un	2412436	0.1351	0	0.3983	0	0.254	0.1847
un	2412577	0.0313	0	0.383	0	0	0.1013
un	2412601	0	0	0.1772	0	0.2937	0.0997
un	2412866	0.0357	0.508	0	0	0.241	0.1765
un	2419986	0	0	0.5056	0	0.0579	0.2419
un	2434503	0.4746	0	0	0.2684	0	0.244
un	2434517	0.4623	0	0	0.2684	0	0.2571
un	2434524	0.3717	0	0	0	0	0.1003
un	2434553	0	0.5141	0	0	0.4908	0.3019
un	2434554	0	0	0	0.5275	0	0.3714
un	2434557	0	0	0.5127	0	0.085	0.188
un	2434585	0	0	0.3159	0	0.1691	0.1214
un	2436772	0	0	0.5077	0	0	0.4914
un	2438338	0.5106	0.5135	0.5135	0.5263	0.511	0.5025
un	2444600	0.1658	0.1141	0	0	0.3231	0.1126
un	2444621	0.1862	0	0.3961	0	0	0.1537
un	2444649	0.1862	0	0.4553	0	0	0.187
un	2444678	0.2258	0.2139	0	0	0.3231	0.1452
un	2452535	0.2061	0.2708	0	0.2092	0	0.1245
un	2452610	0	0.121	0.2743	0	0.4638	0.1866
un	2452722	0.1307	0.4923	0	0	0.0556	0.1923
un	2452723	0.1398	0.4908	0	0	0.0556	0.1894
un	2460845	0.2244	0.121	0.5072	0.5556	0.246	0.3582
un	2469133	0.4441	0	0	0	0	0.1772
un	2473843	0.2155	0.3701	0.3112	0.1429	0.4623	0.3218
un	2477475	0.0313	0	0	0	0.4657	0.132
un	2477772	0.498	0.5141	0.5024	0.5033	0.5078	0.4942
un	2616034	0	0	0	0.2092	0	0.1772
un	2642583	0	0	0	0.4345	0	0.0976
un	2697811	0.3044	0.246	0.1398	0.4	0	0.2135
un	2697836	0.1691	0	0.1032	0	0.2708	0.1191
un	2785990	0.0754	0.0727	0.0323	0.5294	0	0.1121
un	2815739	0.0333	0.1141	0.3112	0	0.3145	0.1617
un	2815751	0.3217	0.4991	0.4493	0.4708	0.5053	0.4376
un	2817608	0.3265	0	0.4598	0.3333	0	0.2247
un	2817671	0.1772	0	0.2615	0	0.4365	0.2137
un	2863163	0.5066	0.2708	0.5134	0.525	0.0526	0.443
un	2868303	0	0	0.5049	0	0	0.5003
un	2883375	0.0974	0.0435	0.0385	0.303	0.1935	0.1013
un	2902171	0.1351	0.3889	0.0417	0	0.3913	0.181
un	2917051	0.2722	0.1571	0.0974	0	0.0526	0.1245
un	2917162	0	0	0.3708	0	0.0476	0.0998
un	2918866	0.2149	0	0.3145	0	0.05	0.132
un	2918886	0	0	0.4173	0	0	0.0955
un	2918890	0.1359	0	0.3145	0.0769	0.0476	0.1179
un	2934540	0	0	0	0	0	0.1322
un	2941268	0.3713	0.4848	0.0655	0.5263	0.0888	0.2817
un	2941271	0.498	0.5159	0.3608	0	0.3713	0.5018
un	2950180	0.037	0	0	0	0	0.1686
un	2950999	0	0	0.492	0	0	0.1623
un	2953323	0.0888	0.4808	0.1656	0	0.4736	0.3023
un	2953388	0.0727	0	0.3429	0	0	0.113
un	2957618	0.5078	0	0.5	0.4	0.2391	0.4166
un	2957636	0.4308	0	0	0	0	0.1093
un	2993943	0.0588	0	0.3012	0.3556	0.0816	0.1372
un	3012826	0.3846	0.1024	0	0	0	0.1365
un	3021165	0.0701	0.1477	0.0929	0	0.2139	0.1152
un	3021506	0.085	0	0.333	0	0.0888	0.1282
un	3021550	0.085	0	0.2846	0	0.0435	0.0993
un	3021609	0.4421	0.0667	0.0727	0.325	0	0.2924
un	3021618	0	0.3231	0.04	0	0.4706	0.181
un	3047774	0	0	0.506	0	0.0579	0.2342
un	3059740	0.1765	0.2899	0.1906	0.4156	0.2391	0.2402
un	3078415	0.1359	0	0.1151	0	0.3846	0.1551
un	3103436	0.3145	0.1862	0.3608	0	0	0.2132
un	3138116	0.3369	0	0.2937	0.5033	0.2155	0.2571
un	3147757	0.2234	0.3889	0.3889	0.4421	0.3282	0.3307
un	3192181	0	0.2123	0.2032	0	0.1477	0.1032
un	3196829	0.2163	0	0.0286	0.5033	0	0.1159
un	3208916	0.3369	0.3145	0.3159	0.5275	0.4438	0.38
un	3208917	0.3369	0.3145	0.3159	0.5275	0.4438	0.38
un	3248097	0.2061	0	0.2258	0	0	0.0955
un	3264930	0.0754	0	0.4011	0	0	0.1231
un	3269806	0.0417	0.4991	0.0455	0	0.1594	0.1866
un	3269810	0.13	0.478	0.4438	0.1732	0.2283	0.3277
un	3289526	0	0	0.5051	0	0.0678	0.2598
un	3299349	0.2347	0	0.1423	0.2637	0	0.1102
un	3299367	0.0476	0.1658	0.0929	0.2637	0.121	0.1152
un	3310176	0.2857	0	0.4092	0.1732	0.0974	0.187
un	3340430	0	0	0	0.5077	0	0.1382
un	3340483	0.0929	0	0.45	0	0	0.1421
un	3342309	0	0	0.5056	0	0	0.224
un	3366040	0	0	0.5141	0	0	0.1434
un	3366062	0	0	0.5141	0	0	0.1407
un	3366123	0.0579	0.0476	0.0455	0	0.5081	0.1603
un	3369363	0.0888	0.0476	0.2299	0.1667	0	0.0989
un	3369380	0.3369	0.4345	0.5021	0	0.2615	0.4994
un	3371403	0.1656	0.4762	0.426	0.5333	0.4991	0.4632
un	3402583	0.3522	0	0.3889	0	0	0.2935
un	3402679	0.3305	0	0	0	0	0.1108
un	3403320	0.13	0	0.2013	0.1667	0.0625	0.1204
un	3415525	0.0313	0	0.4225	0	0.156	0.1427
un	3427871	0.0556	0.1862	0.422	0.4248	0.1571	0.2632
un	3439559	0	0	0.5035	0	0	0.2181
un	3471873	0	0	0.5149	0	0	0.144
un	3471929	0	0	0	0	0.085	0.2637
un	3544835	0	0.1024	0.4947	0	0.0929	0.5026
un	3544839	0	0	0.4708	0	0.2149	0.3912
un	3544887	0	0	0.3231	0	0.5	0.2088
un	3549964	0	0	0	0.4278	0.3021	0.3165
un	3564708	0.2722	0	0.3012	0	0.121	0.1752
un	3598165	0	0.1024	0.2081	0	0.4435	0.1575
un	3613364	0.1981	0	0.1906	0.4091	0	0.1421
un	3626964	0.0678	0	0.5195	0	0.2937	0.1951
un	3631170	0.1448	0	0.4598	0	0	0.2514
un	3651376	0.1024	0.1571	0.2615	0	0.5077	0.451
un	3651397	0	0.5159	0	0	0.3449	0.2313
un	3686213	0.0754	0.4046	0.1772	0	0.4435	0.2361
un	3686246	0.2319	0	0.0333	0.5303	0	0.1093
un	3688116	0	0	0	0.4762	0	0.1125
un	3714577	0.2081	0	0.0476	0	0.2708	0.1231
un	3714621	0.3012	0	0.0476	0	0	0.1114
un	3728648	0.3502	0	0	0	0	0.1218
un	3740317	0.3492	0	0.3265	0.0769	0.0435	0.1866
un	3740346	0	0	0	0.1477	0.2638	0.0966
un	3740366	0.1376	0.4545	0.2061	0	0.2738	0.2247
un	3740370	0	0.2123	0.1981	0	0.3713	0.183
un	3758598	0.0417	0	0.4431	0	0.0588	0.1152
un	3765951	0	0	0	0.4706	0.0754	0.5012
un	3802450	0.1935	0.1754	0.1151	0	0	0.1152
un	3802522	0.5115	0.5079	0.5074	0.5	0.5185	0.503
un	3803032	0.2738	0	0.0888	0	0.3701	0.1629
un	3819031	0.0455	0	0.4438	0	0.254	0.1755
un	3846228	0.2139	0.1141	0.1109	0	0	0.1009
un	3847933	0.0333	0.0625	0.1359	0.0833	0.3692	0.1226
un	3869435	0.1266	0.3913	0	0	0.508	0.334
un	3873586	0.3217	0	0.037	0.3556	0.0417	0.1188
un	3874106	0.1398	0.331	0.1772	0	0.4839	0.2541
un	3874119	0.2655	0.1571	0.2061	0.325	0.121	0.2073
un	3885927	0.2995	0.1571	0.2743	0	0.1359	0.2067
un	3885942	0.3369	0.0526	0.3717	0	0.0929	0.2155
un	3892728	0.2509	0.0667	0.13	0	0	0.1044
un	3892782	0	0.0714	0.2962	0	0.0556	0.0966
un	3921949	0.1463	0.1895	0.027	0.0909	0.1069	0.0977
un	3921958	0.0966	0.4706	0.1777	0.1	0.4059	0.238
un	3928020	0	0.3594	0	0	0.1376	0.1027
un	3932089	0.5106	0.1571	0.5141	0	0.3708	0.4024
un	3932153	0	0	0	0.3368	0	0.1231
un	3942193	0	0	0	0.1111	0	0.1397
un	3945444	0.2585	0.0974	0	0	0.1079	0.1044
un	3948540	0	0.05	0.0588	0	0.3414	0.1126
un	3955710	0.5007	0.4092	0.0784	0	0	0.26
un	3964090	0.4787	0.1477	0	0	0.5149	0.4498
un	3965036	0.3942	0	0	0.3556	0	0.125
un	3973677	0.2081	0.5152	0	0	0	0.1993
un	3973708	0.1656	0.5161	0	0	0	0.1824
un	3980214	0.0936	0.0833	0.0888	0.1477	0.1658	0.1097
un	3980278	0.0929	0	0.2585	0	0.2585	0.132
un	3984302	0.2509	0	0.3012	0.1895	0.1984	0.2046
un	4000646	0.5098	0.5161	0.4947	0.2637	0.5122	0.4979
un	4011604	0.4971	0	0.4365	0	0.1691	0.4678
un	4011619	0.1398	0	0.4127	0	0	0.1333
un	4014726	0.0333	0.1	0.1069	0	0.0526	0.2606
un	4022050	0.4365	0.0833	0.1502	0	0.2846	0.2426
un	4023511	0.2509	0.1079	0.4571	0	0.4233	0.2794
un	4023517	0.0435	0	0	0.5149	0	0.1409
un	4023529	0.2061	0.0974	0.2244	0	0.3231	0.1755
un	4023567	0.2738	0.085	0.3708	0	0.3713	0.2354
un	4047188	0.3725	0	0	0	0	0.1188
un	4061872	0.1287	0.0714	0.0476	0.2468	0.0929	0.1044
un	4062462	0.5106	0.5072	0.5333	0	0.5121	0.4945
un	4085220	0	0.1984	0.1359	0	0.1691	0.1055
un	4086297	0	0.3528	0.2155	0	0.2857	0.1899
un	4086298	0	0.331	0.2457	0	0.3222	0.2006
un	4086309	0.1846	0.3701	0.1398	0	0.0526	0.168
un	4095789	0	0	0.1658	0	0.3837	0.1488
un	4117235	0.3708	0	0.1307	0	0.04	0.1307
un	4117384	0.156	0.0526	0.1732	0.1732	0.1846	0.1421
un	4117394	0.1623	0.0526	0.3231	0.1594	0.2509	0.1847
un	4134133	0	0.2995	0.1151	0.0667	0.508	0.2451
un	4134196	0	0	0	0.5181	0	0.1167
un	4134198	0.216	0.0556	0.037	0	0.2995	0.1321
un	4140659	0.1359	0.5195	0	0	0.5149	0.2767
un	4140727	0.1359	0.5195	0	0	0.5149	0.2767
un	4140768	0.0476	0	0	0.4435	0	0.2402
un	4165714	0	0.2347	0.1712	0.4848	0.1984	0.183
un	4165728	0	0.2347	0.1948	0.4091	0.2139	0.1847
un	4166634	0.0784	0.1862	0.2615	0	0	0.1204
un	4166639	0.04	0	0.3087	0.125	0	0.0987
un	4182420	0.4908	0	0.458	0	0.1141	0.4954
un	4182447	0.409	0.4345	0.1656	0	0.5141	0.4023
un	4182468	0.2509	0	0.1948	0	0	0.1167
un	4182498	0.4127	0.4657	0.2572	0	0.508	0.4315
un	4196663	0.1141	0.0888	0.1935	0.1111	0.0476	0.1078
un	4202562	0.0333	0.368	0.5027	0	0.1024	0.3376
un	4202593	0	0	0.4329	0	0	0.1309
un	4202604	0	0	0.1772	0	0.4746	0.1617
un	4202635	0.0345	0.368	0	0	0	0.1661
un	4208381	0.2032	0.121	0.4623	0	0.3708	0.2637
un	4209225	0	0.0625	0.025	0	0.4805	0.1045
un	4209299	0.383	0.0417	0.1765	0	0.0417	0.1677
un	4209367	0.1069	0.05	0.246	0	0.085	0.1108
un	4210312	0	0	0.3128	0	0.3282	0.1547
un	4216306	0.4493	0	0	0	0	0.1601
un	4218756	0.1603	0.5152	0.4553	0.303	0.5152	0.4268
un	4235320	0.0714	0	0.1069	0.5181	0	0.1601
un	4235879	0.3214	0	0.4672	0	0.2149	0.2601
un	4255547	0	0.254	0.1197	0	0.4312	0.2514
un	4264449	0.0816	0.1079	0.0784	0	0.3449	0.3717
un	4266106	0.5029	0.5141	0.5084	0.5185	0.5021	0.4995
un	4266109	0.2149	0.3692	0.4965	0.1477	0.4553	0.3825
un	4270110	0	0.2509	0.0333	0	0.444	0.1693
un	4287662	0.1156	0.5181	0.4598	0	0.4623	0.4054
un	4295350	0.5024	0.5071	0.4923	0.5181	0.5152	0.4972
un	4295360	0.5094	0.5116	0.5116	0.52	0.4936	0.5013
un	4295414	0.1359	0.1079	0.2846	0.1732	0.0526	0.1536
un	4301901	0.0455	0.2032	0.1032	0	0.1151	0.0997
un	4356650	0.5077	0	0.5172	0	0	0.3455
un	4357301	0.2061	0.2139	0.4011	0	0.2391	0.2337
un	4366476	0	0.1	0.0323	0	0.4431	0.0964
un	4366510	0.156	0.0833	0.0701	0.1895	0.0667	0.1066
un	4366525	0.156	0.125	0.0385	0.1895	0.1984	0.1259
un	4375848	0.3556	0	0.0888	0.2468	0	0.1245
un	4375959	0.3217	0	0.0888	0.2468	0	0.1273
un	4413820	0.0754	0.1287	0	0.2333	0.3577	0.1568
un	4416867	0	0	0.1376	0	0.4233	0.3582
un	4433918	0.2347	0	0.2061	0	0	0.1034
un	4438884	0.5075	0.4553	0.4808	0	0.4923	0.4745
un	4444602	0	0	0.5035	0	0.0579	0.2444
un	4461667	0	0.0888	0.0333	0	0.4011	0.1027
un	4461700	0.3502	0.5	0.3554	0.3692	0	0.4949
un	4461744	0	0.0888	0	0	0.5134	0.1634
un	4461766	0	0	0	0.3231	0	0.168
un	4463876	0.0588	0.2391	0.0417	0	0.1423	0.102
un	4477353	0.5115	0.4808	0.503	0.4583	0.5122	0.4946
un	4477464	0.5078	0.4832	0.5029	0.5033	0.5122	0.4946
un	4477466	0.478	0.5079	0.5122	0.5238	0.5081	0.4973
un	4508754	0.0526	0	0.2731	0	0.3369	0.1428
un	4508813	0.0526	0	0.2731	0	0.3369	0.1428
un	4526487	0.4173	0	0.0832	0.2123	0	0.2451
un	4530011	0	0	0.5051	0	0	0.2158
un	4542731	0.2319	0.1079	0.0856	0.5275	0	0.1495
un	4542793	0.4623	0.4789	0.4396	0.5303	0.409	0.4485
un	4588982	0.5111	0.5161	0.5135	0.5294	0.5161	0.503
un	4600716	0.3241	0	0.5049	0	0.0579	0.4485
un	4612503	0.0856	0	0.5101	0	0.1772	0.2262
un	4626425	0.3713	0	0.0888	0	0	0.113
un	4626441	0.4145	0.1984	0.2615	0	0.4991	0.3417
un	4626458	0.0816	0.1623	0.0784	0.2092	0.0588	0.1065
un	4626470	0.0929	0.2155	0.1197	0.2684	0.1079	0.1507
un	4648898	0.0888	0.3042	0.4808	0	0.0476	0.2354
un	4648933	0	0.5081	0	0	0.1846	0.1866
un	4648949	0	0	0	0.3626	0	0.1204
un	4661308	0.4553	0	0.2061	0	0	0.1827
un	4661830	0.085	0.2874	0.3608	0.4945	0	0.2402
un	4665439	0	0.1935	0.3265	0	0.3159	0.1751
un	4665441	0.1156	0.2585	0.2155	0	0.4736	0.2378
un	4667568	0	0	0.5024	0	0.085	0.1823
un	4667600	0.2668	0.0556	0.2347	0	0	0.1448
un	4667601	0.2747	0.0526	0.2347	0	0	0.1448
un	4676465	0	0.4708	0	0	0	0.1482
un	4676501	0.2376	0.2391	0.3369	0.2684	0.254	0.26
un	4718290	0.2234	0.0974	0.4553	0	0.1	0.233
un	4779200	0.1502	0.1246	0.1691	0.4667	0	0.1346
un	4779216	0.2234	0.2061	0.2509	0.4945	0.0455	0.243
un	4779241	0.2234	0.2149	0.2509	0.5303	0.0455	0.2318
un	4797704	0.13	0.4046	0.3159	0	0	0.4952
un	4797744	0	0	0	0	0	0.2441
un	4797786	0.4278	0	0	0	0	0.2086
un	4797794	0.085	0.5172	0.5078	0	0.1691	0.3462
un	4806555	0	0	0	0	0.0597	0.473
un	4810557	0.0784	0.4312	0	0	0.121	0.1142
un	4810638	0.4438	0	0.4059	0	0.0769	0.2574
un	4846255	0.0435	0	0.0476	0.325	0.2846	0.1292
un	4857508	0.0998	0	0.246	0.1667	0.05	0.1023
un	4857517	0.2234	0.0455	0.4365	0.1667	0.0588	0.2046
un	4860295	0.1603	0.04	0.0888	0.0833	0.1079	0.0989
un	4884058	0.0526	0.4248	0.0929	0	0.1423	0.1231
un	4891861	0.5121	0.5	0.511	0	0.5121	0.4893
un	4894139	0.3145	0.2731	0.2149	0	0.0816	0.1997
un	4894223	0.3713	0.2032	0.2585	0.4286	0.0385	0.2201
un	4914648	0.0816	0.3889	0.0816	0.1111	0.1846	0.1613
un	4914691	0.0385	0.0714	0.1246	0.4583	0.0888	0.1214
un	4915326	0.0784	0.4365	0.2013	0	0.0816	0.1764
un	4925503	0.507	0.5087	0.5051	0.52	0.5077	0.5011
un	4925579	0.507	0.5087	0.5051	0.52	0.5077	0.5011
un	4925608	0.5077	0.5091	0.5051	0.52	0.5077	0.5014
un	4943340	0.0476	0.4923	0.0784	0	0.3492	0.2061
un	4946905	0	0	0.5059	-	0	0.4878
un	4957292	0.1448	0.1754	0.1109	0.1111	0.3913	0.1737
un	4957294	0.1502	0.1754	0.1151	0	0.3117	0.1504
un	4958426	0.2457	0.3145	0.1069	0.1376	0.1981	0.196
un	4958486	0.2081	0.2391	0.0678	0.0714	0.085	0.131
un	4958501	0.3012	0.2874	0.1351	0.1287	0.1691	0.2034
un	5018040	0	0	0	0.366	0	0.1309
un	5027996	0	0	0.5062	0.4923	0.0615	0.4925
un	5032875	0	0	0.0455	0	0.5127	0.1692
un	5032978	0	0.3889	0	0	0.1658	0.1003
un	5055536	0.2139	0.0588	0	0.5455	0.04	0.1239
un	5055960	0	0	0.5011	0	0	0.1916
un	5065480	0.0417	0.1862	0.037	0.25	0.1935	0.1066
un	5073033	0.2995	0.5021	0.4908	0.2	0.2013	0.5012
un	5082601	0.2149	0.368	0	0.0833	0.05	0.1292
un	5100075	0	0.0455	0.5013	0	0.5127	0.3276
un	5100125	0.4396	0.05	0.1691	0	0.2032	0.3867
un	5100168	0.3217	0.0526	0	0	0	0.1003
un	5144966	0.0455	0.0625	0.0385	0	0.3701	0.1114
un	5182590	0.0333	0.4598	0.027	0	0.4225	0.1944
un	5200837	0	0.5065	0	0	0	0.1044
un	5202125	0	0.3846	0.0881	0	0.2347	0.1535
un	5223875	0.0784	0	0.5033	0	0	0.2954
un	5223898	0.0816	0	0.1603	0	0.3145	0.4481
un	5223914	0.2234	0	0.1603	0.4286	0.3145	0.4785
un	5223952	0.2234	0.121	0.1603	0	0.331	0.4937
un	5233399	0.2484	0	0.4443	0	0	0.2083
un	5276412	0.3947	0	0	0	0	0.1009
un	5276415	0.0833	0.4638	0	0	0.05	0.1126
un	5304087	0	0.121	0.1197	0	0.4524	0.1372
un	5310810	0	0	0.0929	0.5033	0.05	0.1066
un	5310883	0.3857	0.3871	0.3594	0.2941	0.409	0.3682
un	5333588	0.0754	0	0	0.4431	0	0.1102
un	5333589	0.3012	0	0	0	0	0.0998
un	5333720	0.2155	0	0.2032	0	0	0.1114
un	5375161	0.2615	0.1376	0.1846	0	0.2032	0.1752
un	5394405	0.13	0.1494	0.1935	0.125	0.0435	0.1239
un	5407939	0.2227	0.037	0.1837	0.2708	0.0345	0.1372
un	5444361	0.1024	0.0556	0.1246	0.4286	0.1423	0.1231
un	5444415	0.1754	0	0.1151	0.25	0.1246	0.1102
un	5488935	0.4173	0.3889	0.2962	0.0833	0.3837	0.3318
un	5488962	0.4598	0.331	0.333	0.4789	0.2149	0.3862
un	5511003	0	0	0	0	0	0.1139
un	5511019	0	0	0	0	0	0.1126
un	5547267	0	0.3442	0.0476	0	0.3577	0.2718
un	5575076	0.4598	0.5127	0.5	0.3556	0.5115	0.4866
un	5575077	0.4598	0.5127	0.5	0.4286	0.5115	0.4884
un	5583995	0	0	0	0.2123	0	0.1727
un	5604891	0	0	0.5056	0.4278	0.0597	0.2868
un	5604896	0	0	0.5056	0	0	0.4666
un	5676595	0.2668	0	0.5098	0	0.2032	0.2973
un	5689564	0.0476	0.4396	0	0	0.3492	0.1231
un	5699167	0.2222	0.4173	0.3539	0	0.0784	0.4025
un	5700736	0.5134	0.5079	0.5024	0.5333	0.5078	0.497
un	5794142	0.383	0	0	0	0	0.1365
un	5848921	0.085	0.1862	0.0754	0	0.1376	0.1032
un	5857892	0	0	0.4808	0	0.2738	0.2014
un	5873122	0.1376	0.037	0.1981	-	0.1423	0.1231
un	5873128	0.1376	0.037	0.1981	-	0.1423	0.1231
un	5873134	0.1376	0.037	0.2061	-	0.1423	0.1245
un	5891782	0.5238	0.0625	0	0	0.0588	0.1376
un	5891813	0.0625	0.5195	0	0	0.3528	0.1905
un	5891848	0.5238	0.0625	0	0	0.0588	0.1376
un	5895685	0	0.5081	0	0	0	0.1571
un	5895821	0.1246	0.0974	0.1079	0.1429	0.0667	0.1032
un	5902100	0.2857	0.1376	0.5106	0	0.4011	0.3552
un	5949109	0.1623	0.3231	0	0	0	0.1032
un	5949111	0	0	0.3222	0	0.1594	0.3085
un	5949116	0.3961	0	0	0	0	0.1245
un	5949136	0	0	0.1024	0	0	0.2951
un	5949145	0	0.0769	0.1935	0	0.1594	0.2767
un	5974944	0	0	0	0	0	0.1895
un	5976645	0.0784	0.2899	0.3713	0	0	0.1491
un	6014478	0	0.254	0.3713	0.1895	0.2995	0.2247
un	6014501	0	0.1141	0.156	0	0.2032	0.1055
un	6032628	0.1359	0	0.0998	0.368	0.0435	0.1045
un	6040588	0.2319	0.4431	0	0	0.1024	0.1551
un	6040595	0.1656	0.4431	0	0	0.1024	0.1394
un	6040639	0.1837	0.2708	0.3449	0.0909	0.1594	0.2247
un	6040689	0.1948	0.4431	0	0	0.1024	0.1479
un	6084206	0	0	0	-	0.3502	0.1007
un	6084243	0.4571	0	0.5115	-	0.4012	0.3797
un	6146196	0.4379	0.4657	0.0888	0.1732	0.2995	0.3163
un	6146245	0.4308	0.451	0.0888	0.0833	0.2391	0.2897
un	6159997	0.2919	0.5115	0.4977	0	0.5106	0.4434
un	6161127	0.0455	0	0.4011	0	0	0.1152
un	6163004	0.0294	0.4746	0.1846	0	0.3087	0.2108
un	6226096	0.4156	0.0888	0.13	0.4667	0.0435	0.1654
un	6229415	0.4598	0	0.5068	0.3333	0.4947	0.461
un	6236923	0	0	0	0	0.4667	0.1239
un	6304472	0	0.5013	0.0345	0	0.2347	0.178
un	6310939	0.2846	0.0455	0.0701	0.1429	0	0.1016
un	6344071	0	0	0.5049	0	0	0.4666
un	6344076	0	0	0.5049	0.4278	0.0579	0.2868
un	6348044	0.4065	0.0909	0.4181	0	0.4667	0.4525
un	6348075	0.1603	0.5065	0.0385	0	0.4667	0.22
un	6348076	0.1777	0.5065	0.0385	0	0.4667	0.2241
un	6351417	0.121	0	0.4092	0	0	0.0976
un	6351420	0.478	0.478	0.4923	0	0.4936	0.4944
un	6361445	0.1754	0.0476	0.1359	0.4	0	0.1231
un	6361460	0.451	0.2585	0.4059	0.525	0.2731	0.3742
un	6365497	0.5024	0.2123	0.4763	0.5333	0.4623	0.4604
un	6367101	0.5094	0.511	0.5082	0.5333	0.5064	0.5019
un	6367126	0.4034	0.4046	0.4344	0.5303	0.2874	0.3995
un	6384077	0.0929	0.0667	0.2509	0	0.0526	0.1055
un	6401602	0.3449	0	0	0	0	0.0998
un	6408031	0.2155	0	0.1423	0.1477	0	0.1016
un	6424704	0	0	0	0.1429	0	0.1127
un	6424706	0.2013	0	0	0.1429	0	0.164
un	6424707	0.0345	0	0.5127	0	0	0.1747
un	6424734	0	0.0816	0	0	0	0.1762
un	6424735	0.037	0.0816	0	0	0	0.1809
un	6452102	0	0	0.3012	0	0.1571	0.1365
un	6473070	0.4848	0.0455	0	0	0	0.1044
un	6473101	0.5172	0.0476	0.2457	0.525	0.0556	0.3091
un	6483284	0.4225	0	0.1494	0.4667	0	0.3455
un	6483339	0.2731	0.0588	0.2731	0.5303	0	0.3971
un	6485316	0.4947	0.4011	0.4723	0.5294	0.4832	0.4705
un	6485361	0.4329	0.4011	0.4723	0.5294	0.4808	0.4564
un	6492292	0	0	0	0	0.0579	0.3896
un	6499141	0.0435	0.085	0.1032	0.1594	0.13	0.0971
un	6501136	0.4704	0.4431	0.5091	0.4848	0.4866	0.4794
un	6510800	0.2937	0	0.1623	0.3117	0.0667	0.4629
un	6510805	0.5071	0	0	0.5217	0	0.2606
un	6519026	0.0476	0.2722	0.0974	0	0.1935	0.132
un	6554298	0	0	0.5035	0	0	0.2146
un	6558789	0.1439	0	0.4647	0	0	0.2003
un	6558816	0	0.3075	0	0	0.0597	0.4208
un	6623705	0.1874	0	0.1633	0	0	0.3745
un	6623745	0.1346	0.0754	0.3658	0	0.085	0.49
un	6676056	0.3717	0	0.4843	0	0.2092	0.4851
un	6676105	0.3837	0.4945	0.4843	0	0.5211	0.4329
un	6683770	0.5091	0	0.1359	0	0	0.2666
un	6683808	0.5094	0.508	0.2731	0	0.409	0.4604
un	6683809	0.0727	0.4638	0.05	0	0.2509	0.1811
un	6683810	0.5091	0.4598	0.2722	0	0.45	0.4994
un	6683821	0.0727	0.4345	0	0	0.05	0.1278
un	6690483	0.1351	0.2139	0.1109	0	0.121	0.1222
un	6690539	0.1197	0.1846	0.1691	0	0.1079	0.1282
un	6691997	0.5111	0.3857	0.3478	0.5229	0.4524	0.458
un	6694965	0.04	0.2139	0.1359	0	0.3042	0.1376
un	6702131	0.0754	0	0.241	0.325	0	0.098
un	6702175	0.3159	0.1571	0	0.125	0.3369	0.1957
un	6702180	0.4704	0	0.2509	0.1111	0	0.1917
un	6702201	0.3044	0.1571	0.0476	0.125	0.3369	0.2067
un	6710005	0.2244	0	0.0476	0.3947	0	0.1204
un	6742155	0.1981	0.1862	0.0784	0.125	0	0.1204
un	6742258	0	0.2283	0.426	0.1895	0	0.1945
un	6742261	0	0.2391	0.3942	0.1895	0	0.1866
un	6747656	0.5098	0.4571	0.5077	0	0.508	0.4884
un	6747707	0.3594	0.3713	0.4059	0.5	0.4278	0.3834
un	6769526	0.1	0.1423	0.2319	0.125	0.0476	0.1365
un	6781017	0	0.4638	0	0	0.2722	0.1452
un	6781036	0.52	0.121	0.1726	0	0.1754	0.2489
un	6781038	0.5238	0.0714	0	0.4848	0	0.2026
un	6781041	0.52	0.0714	0	0	0	0.1458
un	6787217	0.2391	0	0.2615	0.1	0	0.1218
un	6807215	0	0	0.4891	0	0.2139	0.1844
un	6809653	0	0	0	0.0714	0	0.2066
un	6814596	0.422	0.5121	0.5111	0.4891	0.5074	0.4927
un	6825695	0.409	0.4583	0	0	0	0.168
un	6828676	0.0385	0.1477	0	0.5294	0	0.1306
un	6828700	0	0	0	0	0.4524	0.0966
un	6828721	0.5021	0	0	0	0	0.1957
un	6884585	0	0.0625	0.13	0	0.3708	0.1239
un	6884604	0	0	0.1246	0	0.3087	0.0993
un	6884629	0.2638	0.05	0.085	0.125	0	0.1097
un	6900080	0.1307	0.1846	0.0548	0	0.1246	0.1062
un	6910087	0.3528	0.1423	0	0	0	0.1139
un	6910119	0.0588	0	0.1846	0	0.4708	0.1571
un	6921340	0	0	0	0.5053	0	0.1251
un	6921358	0	0	0.4789	0.0833	0.1197	0.1245
un	6927452	0.0998	0.2283	0	0.2684	0	0.102
un	6927614	0.5078	0	0.333	0	0	0.4031
un	6927733	0.0856	0.2509	0.2494	0	0.2081	0.1727
un	6931179	0.0888	0.0625	0.1109	0.1429	0.121	0.0987
un	6943244	0	0	0.3594	0	0.451	0.1872
un	6943756	0.0974	0.5079	0.1623	0	0.487	0.3448
un	6943845	0.0556	0	0.3159	0.303	0.0435	0.1278
un	6965898	0.2258	0.0974	0.1448	0.5333	0.05	0.1899
un	6967512	0.3727	0	0.0678	0	0	0.13
un	6969650	0.1571	0.3042	0.0727	0.303	0.1846	0.1715
un	6969702	0.2509	0.4345	0.1772	0.5333	0.4553	0.357
un	6991499	0	0	0	0	0	0.3715
un	6992201	0.3961	0.508	0.1603	0.5263	0.5021	0.4983
un	6992219	0.45	0.1141	0.1603	0.5211	0	0.3456
un	6996717	0.5098	0.5172	0.491	0	0.4746	0.4917
un	6996993	0	0	0	0	0	0.3912
un	6997817	0.2987	0.241	0.1156	0.4421	0.2457	0.2416
un	6997851	0.3075	0.241	0.1124	0.4421	0.2457	0.2416
un	7016230	0	0	0.4608	0	0	0.162
un	7032389	0.0615	0.4046	0.085	0	0.0476	0.1199
un	7033787	0.5098	0.5143	0.503	0.5333	0.5106	0.5013
un	7035768	0.1197	0	0.5135	0	0.0476	0.2159
un	7065800	0	0	0	0	0	0.1533
un	7070575	0.037	0.5211	0.0816	0	0.4438	0.2302
un	7070689	0.1359	0	0.0998	0.5275	0.0417	0.1434
un	7090663	0	0.0667	0.156	0	0.2857	0.113
un	7097298	0.0435	0.1287	0.2139	0	0.1765	0.1166
un	7099588	0.0385	0.3692	0	0	0.2333	0.102
un	7102805	0	0.085	0.3012	0	0.0974	0.1137
un	7103248	0.13	0.0833	0.1726	0	0.3492	0.1551
un	7103251	0.1423	0.1594	0.1979	0	0.3492	0.1758
un	7105574	0.0678	0.3717	0.027	0	0.0385	0.1054
un	7113269	0	0	0	0.2	0	0.1009
un	7113275	0	0	0	0	0	0.1114
un	7116586	0.1109	0.1571	0.0455	0.0833	0.1571	0.1086
un	7127117	0	0	0.5056	0	0.0579	0.2431
un	7131350	0.4971	0.4966	0.5027	0.5294	0.487	0.4903
un	7131364	0.491	0.4966	0.4667	0.5294	0.4011	0.4707
un	7133353	0.0615	0.4866	0	0.5455	0.2347	0.203
un	7138682	0.0494	0	0	0	0	0.3636
un	7146945	0.037	0.121	0.0974	0.1732	0.1376	0.0976
un	7146985	0	0.1754	0.05	0.325	0.1754	0.1126
un	7162215	0.0784	0	0.283	0	0.037	0.0962
un	7166754	0	0.1754	0.0455	0.4848	0.0974	0.109
un	7166797	0.085	0.2391	0	0.2333	0.1423	0.1166
un	7166853	0.1691	0.1754	0.1846	0	0.1079	0.1452
un	7175502	0.5141	0	0	0	0.05	0.1752
un	7179879	0.5066	0.451	0.492	0.5181	0.4908	0.4901
un	7201373	0.5098	0.5161	0.5106	0.5333	0.5135	0.5026
un	7201391	0.4365	0.1571	0.2149	0.3626	0.1935	0.2658
un	7216950	0.5115	0.4127	0.5077	0.4421	0.45	0.4714
un	7222878	0	0.3492	0.3414	0.1862	0.4046	0.2499
un	7226315	0.1227	0.2468	0	0	0.1691	0.0989
un	7245887	0	0	0	0.1667	0	0.113
un	7245908	0.0455	0.3701	0	0	0.0929	0.1044
un	7245937	0	0.0667	0	0.2637	0	0.1294
un	7245940	0.3556	0.0625	0.5106	0	0.1423	0.3205
un	7257949	0.0615	0	0.0888	0	0.2638	0.098
un	7263351	0.0784	0	0.1837	0	0.2941	0.1114
un	7263402	0.085	0	0.2227	0	0.2684	0.1292
un	7263444	0.156	0.3857	0.037	0	0.2941	0.1773
un	7295774	0	0.0929	0.2995	0	0.0435	0.0976
un	7296199	0.5084	0.5135	0.5088	0.5195	0.503	0.5022
un	7307013	0.2081	0.2899	0.2244	0.1111	0.2857	0.2267
un	7307848	0.2032	0.1079	0.1197	0	0.05	0.1078
un	7307857	0.2857	0.1141	0.2081	0.5333	0.2244	0.2588
un	7317146	0.0385	0	0.3857	0	0	0.1139
un	7319892	0.4702	0.0435	0.2937	0.2333	0.0526	0.2606
un	7321652	0.3532	0	0	0	0	0.1053
un	7322123	0.2123	0.04	0.3961	0	0.0784	0.1792
un	7322124	0.2123	0.04	0.3837	0	0.0784	0.1773
un	7333497	0.1151	0	0.2962	0	0.1287	0.1239
un	7333558	0.1502	0.05	0.3961	0	0.3222	0.2139
un	7341270	0	0	0	0	0.3727	0.2431
un	7368543	0	0.0476	0	0.525	0.0476	0.1007
un	7368597	0.05	0.2722	0.0345	0	0.3042	0.1251
un	7369376	0.2234	0.1984	0	0	0.085	0.1065
un	7372170	0.4898	0.4278	0.5115	0.5033	0.4571	0.4748
un	7377150	0.1032	0.0974	0.13	0	0.409	0.4634
un	7389793	0	0.5556	0	0	0.4248	0.1003
un	7398321	0.4438	0	0	0	0	0.1365
un	7398349	0.4438	0	0	0	0	0.1365
un	7398371	0	0	0.2962	0	0.3231	0.1349
un	7401105	0.2846	0.2123	0.2155	0.2092	0.1024	0.2046
un	7401111	0.2846	0.2708	0.2155	0.2941	0.1079	0.2244
un	7401112	0.2846	0.254	0.2155	0.1895	0.1024	0.2093
un	7401116	0.3837	0.254	0.2155	0.2684	0.1024	0.2485
un	7401228	0	0	0	0	0.5081	0.1488
un	7424303	0.4059	0.0526	0.1024	0.5556	0	0.2026
un	7425648	0.4908	0	0	0.4848	0	0.2247
un	7429418	0.0816	0.0909	0.0333	0.0833	0.241	0.1055
un	7433172	0.5134	0.1765	0.4365	0.366	0.2139	0.3647
un	7442470	0.2738	0.0455	0.3231	0	0	0.1334
un	7442473	0.1846	0.0455	0.2708	0	0.0714	0.1114
un	7457290	0.5098	0.5115	0.5077	0.4945	0.5101	0.5023
un	7457342	0.1151	0.0816	0.0966	0.366	0	0.1036
un	7462024	0.4857	0.4991	0.4866	0.4583	0.444	0.4685
un	7462132	0.4493	0.444	0.4706	0.4848	0.2846	0.4159
un	7470310	0.3727	0.2258	0	0	0.0435	0.1612
un	7482218	0.4565	0.4763	0.4879	0.52	0.492	0.4793
un	7482265	0.4442	0.4808	0.4879	0.5185	0.492	0.4786
un	7491622	0.0667	0.1691	0.3112	0.3626	0.3369	0.2439
un	7514859	0	0	0	0.4278	0	0.1368
un	7515271	0.1197	0.0385	0.2837	0.1594	0.0455	0.1298
un	7515287	0.3369	0.2319	0.4832	0.1	0.4173	0.3488
un	7518991	0.0701	0	0.1846	0.2941	0.0588	0.1055
un	7524157	0	0	0	0.4278	0	0.1376
un	7527767	0.1359	0.1079	0.0816	0	0.4011	0.1645
un	7543175	0.0966	0.0556	0.1603	0.2258	0	0.1062
un	7547953	0.4947	0.3159	0.4947	0.4848	0.3044	0.4231
un	7555983	0	0.5081	0.2846	0	0.4329	0.4378
un	7555984	0	0.5081	0.2846	0	0.426	0.4364
un	7565156	0.1423	0.0588	0.1846	0.4	0.0435	0.1376
un	7565177	0.3577	0.5134	0.4885	0	0.4379	0.4795
un	7580221	0	0	0.5049	0	0	0.4988
un	7617959	0.5091	0.511	0.5101	0.4945	0.5128	0.5021
un	7617960	0.5091	0.511	0.5101	0.4945	0.5128	0.5021
un	7619536	0.1623	0.05	0.1494	0.2333	0.2585	0.1585
un	7645219	0.0929	0	0	0.4091	0	0.1218
un	7645249	0	0	0.383	0	0	0.1365
un	7673719	0.4991	0	0	0.5303	0	0.1958
un	7680094	0.4046	0	0	0.2	0	0.0987
un	7700115	0.2638	0.3857	0.0385	0	0.0667	0.1792
un	7700205	0.5091	0.5127	0.5079	0.52	0.5102	0.5022
un	7708877	0	0.0526	0.1246	0.5263	0	0.1321
un	7731166	0	0	0	0	0	0.3641
un	7732822	0	0	0.3145	0.4396	0	0.1126
un	7736598	0.0357	0.4583	0	0	0.3701	0.1452
un	7736676	0	0.2092	0	0	0.3369	0.0998
un	7739462	0.4045	0.4571	0.1981	0	0.3478	0.3259
un	7743563	0.3577	0	0.2509	0	0.0974	0.3306
un	7743603	0.0888	0.3708	0	0	0	0.1013
un	7749882	0.5072	0.5078	0.5106	0.5211	0.5101	0.5007
un	7749901	0.4885	0.5	0.5122	0.5211	0.5121	0.4968
un	7753489	0.5106	0.4092	0.5078	0.525	0.5078	0.4942
un	7784536	0	0	0	0.1111	0	0.1638
un	7803097	0.3713	0.3145	0.2655	0.5357	0.3087	0.3318
un	7803107	0.2032	0.1754	0	0.5	0.1846	0.1365
un	7803154	0.4908	0.5079	0.5087	0	0.4936	0.4901
un	7803160	0.3577	0.2391	0.2457	0.5357	0.3556	0.3234
un	7839042	0	0	0	0	0.4553	0.1008
un	7839135	0	0	0	0	0	0.1492
un	7873360	0	0	0	0.3871	0	0.14
un	7894656	0.3492	0.0435	0	0.4848	0	0.1672
un	7894719	0	0.0455	0	0.4848	0	0.1032
un	7894725	0	0.0435	0	0.4848	0	0.0998
un	7920360	0.3369	0.1935	0	0.0909	0.1287	0.1428
un	7933880	0	0.2258	0.0313	0	0.4435	0.1357
un	7945333	0.5066	0	0.119	0	0	0.2074
un	7949396	0	0	0	0	0	0.2337
un	7949397	0	0	0.3012	0	0.1024	0.1245
un	7949421	0	0	0	0	0	0.229
un	7949436	0.2283	0	0	0	0.4746	0.4866
un	7956614	0.2155	0.1571	0.0655	0.1429	0	0.1073
un	7961575	0.1981	0.1984	0.1151	0	0.0929	0.1307
un	7961581	0.0929	0.2391	0	0	0.1691	0.1044
un	7961602	0.1981	0.1984	0	0	0.0929	0.1044
un	7961614	0.0929	0.2391	0	0	0.1691	0.1044
un	7964954	0.1423	0	0.0417	0.5455	0	0.1114
un	7981073	0.0476	0	0.4312	0	0.0476	0.102
un	7984196	0	0	0.04	0	0	0.1776
un	7989122	0.5106	0.0833	0.3608	0	0.2468	0.5004
un	7993552	0.04	0.366	0	0.4248	0.5053	0.1905
un	8022406	0.3044	0	0.1981	0	0.0476	0.1488
un	8029449	0	0.2825	0	0	0	0.4009
un	8029506	0	0.1266	0	0	0	0.4633
un	8092890	0	0	0.047	0	0	0.3826
un	8122737	0	0	0	0	0.4991	0.1571
un	8139191	0.037	0.0588	0.085	0.3556	0	0.1265
un	8139195	0.037	0.0588	0.0784	0.3556	0	0.1239
un	8139201	0.037	0.0588	0.0784	0.4667	0	0.1142
un	8161019	0.2347	0	0.2139	0	0	0.0987
un	8162753	0.5032	0	0	0	0	0.2259
un	8162766	0.5066	0	0	0	0	0.2134
un	8162835	0.5065	0	0	0	0	0.2181
un	8172331	0.241	0.2283	0.1658	0	0	0.132
un	8187444	0	0	0.5056	0	0	0.224
un	8193956	0	0.1862	0.1477	0	0.2731	0.1204
un	8193984	0	0	0	0.5211	0	0.1032
un	8215542	0.1862	0.0556	0	0	0.2857	0.1139
un	8225175	0.2299	0.3871	0.4866	0	0.3369	0.3289
un	8226127	0.1359	0	0.5134	0	0.3871	0.2612
un	8226159	0	0	0	0.4156	0	0.1427
un	8226170	0	0	0.4553	0	0.3889	0.2073
un	8230971	0.2638	0.3231	0.05	0	0.1984	0.1734
un	8235031	0.4971	0.5127	0.4672	0	0.5072	0.4736
un	8235051	0.4885	0.4312	0.4736	0.5294	0.2962	0.447
un	8259315	0.5115	0.52	0.5072	0.508	0.5121	0.5006
un	8280929	0	0	0.5062	0	0.0597	0.2403
un	8309970	0.085	0.1895	0.13	0	0.2391	0.1245
un	8344034	0	0	0	0.4278	0	0.1368
un	8344110	0	0	0.2695	0	0.0579	0.3315
un	8421164	0	0.0556	0	0.5229	0	0.1044
un	8421211	0.5143	0.0556	0.1571	0	0.1024	0.2489
un	8421224	0.5079	0	0.1024	0	0.1024	0.2088
un	8469820	0.0385	0	0.3414	0	0	0.0976
un	8595038	0.0455	0.3701	0.085	0.3626	0.1887	0.1793
un	8652440	0.1141	0.0769	0.1765	0.2333	0.0435	0.1152
un	8652560	0.1141	0.0769	0.1691	0.2333	0.0435	0.1139
un	8659509	0.1246	0.1658	0.1197	0	0.1141	0.1154
un	8664971	0.333	0	0.4278	0	0.5	0.3135
un	8704639	0.0323	0.0435	0.4365	0	0.0727	0.1235
un	8711329	0.3717	0	0.0345	0	0.1069	0.1859
un	8711780	0.037	0.1895	0.2149	0	0.2509	0.1488
un	8715031	0.5079	0	0	0	0	0.1697
un	8715114	0	0	0	0.4396	0	0.1078
un	8735207	0.2585	0	0	0	0.2061	0.1044
un	8735261	0	0.2244	0.2149	0	0.2846	0.167
un	8769751	0.0455	0	0	0	0	0.3566
un	8771561	0	0	0.5049	0	0	0.4658
un	8779200	0.4991	0.52	0.5094	0.5294	0.4889	0.4983
un	8785759	0.241	0	0.3727	0	0	0.3997
un	8786492	0.1448	0.5072	0.025	0	0.1691	0.156
un	8790342	0.1846	0.0588	0.0888	0.2333	0.1935	0.1406
un	8800491	0.1351	0.4708	0	0	0.3414	0.184
un	8800520	0.1351	0.4947	0	0	0.3708	0.196
un	8816744	0	0	0.5091	0	0.3977	0.2858
un	8824993	0.2937	0.1571	0.4438	0	0.3713	0.3019
un	8903871	0.0435	0.1141	0.487	0	0.2123	0.2415
un	8903897	0	0	0.4763	0	0.0588	0.1724
un	8905505	0.4971	0.5078	0.4852	0.5303	0.5143	0.4939
un	8906969	0.1287	0	0.2494	0.2684	0.1448	0.1622
un	8912590	0	0	0.2638	-	0.1246	0.1034
un	8921423	0.2572	0.4805	0	0	0.1494	0.204
un	8921766	0.372	0	0	0	0	0.1045
un	8926180	0.3087	0.1287	0.0974	0.1732	0.0556	0.1554
un	8929490	0.3522	0.1623	0.1772	0.3042	0	0.1969
un	8929564	0.2572	0.3414	0.1351	0	0	0.157
un	8945832	0.2825	0.4706	0.0936	0	0.13	0.2164
un	8952259	0.2234	0.0833	0.0357	0	0.2149	0.1294
un	8952261	0.2234	0.0833	0.0357	0	0.2149	0.1294
un	8954674	0	0	0.5034	0	0	0.207
un	8972758	0.5078	0	0	0	0	0.1811
un	8972774	0.1359	0.254	0	0	0.4345	0.1715
un	8985241	0.5141	0.5127	0.5072	0.4	0.4011	0.4983
un	9000122	0.0727	0.2722	0.0727	0	0.13	0.1144
un	9000158	0.426	0.246	0.4638	0.303	0.2149	0.3984
un	9000178	0.5071	0.5079	0.5029	0	0.5078	0.4923
un	9004550	0.2937	0.2995	0.0655	0.368	0.2509	0.2308
un	9007904	0	0	0	0	0.4966	0.1365
un	9010857	0.4034	0.2962	0.4145	0.4945	0.2585	0.3629
un	9053137	0.13	0.254	0.05	0	0.1287	0.1126
un	9064375	0	0	0.4763	0	0.0417	0.1631
un	9065244	0.1658	0	0.1691	0.2684	0	0.1152
un	9070930	0.0417	0	0.1024	0.1111	0.2731	0.1078
un	9077227	0.4852	0.4706	0.511	0.3368	0.4991	0.4962
un	9086658	0.2904	0	0.2615	0	0	0.1493
un	9086676	0	0	0.2032	0	0.409	0.1434
un	9105905	0	0.4762	0	0	0.4839	0.2844
un	9111086	0.246	0.246	0.3087	0	0	0.1811
un	9124652	0	0.1984	0.5106	0	0.1024	0.2557
un	9124688	0.13	0	0.0417	0.5294	0	0.4112
un	9124726	0.2061	0	0.0417	0.5294	0.0588	0.4119
un	9151833	0	0	0	0.4278	0	0.4009
un	9159151	0.5081	0	0	0	0	0.1537
un	9175573	0.3722	0.2722	0.3012	0.4848	0.1935	0.3322
un	9175592	0.5021	0.2995	0.3369	0.4848	0.1935	0.3937
un	9205571	0.1658	0	0.0888	0.5333	0.1846	0.1654
un	9205591	0.1571	0.0556	0.0929	0.5333	0.1359	0.1654
un	9205691	0	0	0.3478	0	0.0929	0.1239
un	9210996	0.2036	0.04	0.2013	0.2123	0.0385	0.1372
un	9215185	0	0	0	0	0.0615	0.3969
un	9225497	0	0	0	0	0	0.3415
un	9227138	0.2391	0	0	0.5033	0	0.1154
un	9227160	0.0929	0.4583	0.4832	0	0.3846	0.4635
un	9231490	0.1422	0.2722	0.0417	0	0.2585	0.1414
un	9236965	0.1656	0.05	0.1948	0	0.1024	0.1273
un	9248099	0	0	0.3556	0	0.1246	0.1055
un	9257139	0	0.1111	0	0	0.5217	0.1469
un	9257183	0	0	0	0	0	0.2313
un	9271526	0.1935	0.4225	0.4923	0	0.3369	0.4959
un	9271561	0.1935	0.4225	0.5013	0	0.3528	0.4957
un	9292208	0	0.5065	0	0	0.0357	0.1372
un	9298003	0.2319	0.5007	0.4889	0.2941	0.5078	0.4364
un	9298041	0.2061	0.5007	0.4889	0.2333	0.5078	0.4333
un	9309904	0.5181	0.5134	0.487	0.2092	0.422	0.4693
un	9315425	0.2722	0.0888	0.3961	0.5294	0.5072	0.4808
un	9323284	0.2722	0	0.1351	0.25	0.0476	0.1231
un	9326774	0.491	0.5149	0.5143	0	0.5106	0.4964
un	9331959	0.1948	0.4438	0.1691	0	0.13	0.2125
un	9339337	0.5077	0.5149	0.5135	0.5263	0.5079	0.503
un	9350524	0.5122	0.5078	0.5087	0.5303	0.4889	0.5006
un	9354713	0	0	0	0.3947	0	0.1506
un	9359427	0	0	0.5051	0	0	0.2544
un	9359535	0	0	0	0	0	0.1444
un	9360522	0.5078	0.4365	0.458	0.5303	0.4278	0.4595
un	9362933	0.0526	0	0	0	0.2258	0.2972
un	9362935	0	0	0	0.125	0	0.1394
un	9363017	0.085	0	0.4308	0	0	0.1333
un	9363059	0.5077	0.1571	0.2738	0	0.2708	0.5027
un	9363060	0.3983	0.1477	0.0435	0	0.4345	0.2337
un	9373039	0.0974	0.05	0.0476	0.4286	0.0526	0.1231
un	9402165	0.2684	0.3087	0.0345	0.1667	0	0.1278
un	9406202	0.1197	0.368	0	0	0.1024	0.1066
un	9406248	0.1197	0.4248	0	0	0.2585	0.2178
un	9431990	0	0	0.5079	0	0.3701	0.196
un	9435209	0.2731	0.1477	0.0727	0.1	0	0.1191
un	9439141	0	0	0	0.4805	0	0.1654
un	9449309	0.216	0.2092	0	0	0	0.0998
un	9456294	0.0888	0.1079	0.1359	0.525	0.2149	0.2073
un	9461275	0.5116	0	0	0	0	0.2158
un	9461336	0.2319	0	0.5106	0	0	0.2564
un	9463079	0.3871	0	0.0476	0.1667	0	0.1948
un	9465393	0.5079	0.508	0.5024	0.5385	0.5078	0.4972
un	9467370	0.1197	0.4173	0.4278	0	0.498	0.3348
un	9467493	0.3044	0.1494	0.4127	0	0.0526	0.2222
un	9470884	0.2585	0	0.0974	0.2941	0	0.1126
un	9472675	0	0	0.2316	0	0	0.2019
un	9478829	0.13	0.13	0.2738	0.5333	0.1069	0.1842
un	9485058	0.3145	0	0.1109	0	0	0.1044
un	9488810	0.0323	0.3042	0.0476	0	0.331	0.1269
un	9488894	0.363	0	0	0	0	0.121
un	9490657	0.0556	0.0667	0	0.5385	0.0588	0.1126
un	9492280	0.5106	0.3889	0.4553	0.1667	0.5115	0.4767
un	9492281	0.487	0	0.1623	0	0.2962	0.2694
un	9503255	0	0	0	0	0	0.2514
un	9503262	0	0	0	0	0	0.2514
un	9513145	0	0	0.5035	0	0	0.2111
un	9526104	0	0.0769	0.1494	0	0.2347	0.0955
un	9526134	0.0754	0.3368	0.1846	0	0.05	0.1191
un	9535232	0.3087	0.2962	0	0	0.0714	0.1552
un	9535246	0.1359	0.121	0.0357	0.2684	0.0588	0.1034
un	9535598	0	0	0	0	0	0.3679
un	9535620	0.2755	0.4065	0	0	0	0.1668
un	9547043	0.45	0	0	0	0	0.1222
un	9547148	0.3983	0	0.0936	0	0	0.1269
un	9547155	0.3282	0	0.1948	0	0	0.14
un	9559332	0.5077	0.5128	0.4929	1	0.5101	0.5006
un	9579880	0.1307	0.1246	0.027	0.3442	0.0727	0.1108
un	9600804	0.13	0.5101	0.4966	0	0.5077	0.4106
un	9608291	0.2244	0	0.2347	0.1667	0	0.2223
un	9608294	0	0	0.3042	0	0.409	0.1715
un	9611064	0.246	0.0929	0.1712	0	0.1571	0.1394
un	9617630	0.4923	0.5159	0.5031	0.4848	0.508	0.4917
un	9627893	0.5056	0.4702	0.5035	0.5159	0.4892	0.4977
un	9627894	0.5055	0.4702	0.5035	0.5159	0.4892	0.4977
un	9638988	0.2937	0	0.4365	0.3947	0.1079	0.2632
un	9638996	0.2937	0	0.4365	0.4248	0.1024	0.2632
un	9639266	0	0.0974	0.283	0	0.2743	0.4854
un	9651758	0.1197	0.4011	0	0	0.1423	0.1382
un	9666374	0.1935	0.4839	0.0784	0	0.3857	0.2688
un	9666905	0	0	0.4818	0	0.0597	0.4845
un	9671957	0.0929	0.0476	0.1765	0.1429	0.2061	0.132
un	9672757	0.4657	0	0	0.2637	0	0.1233
un	9672807	0	0	0.3608	0	0.0816	0.1178
un	9677599	0	0.1287	0	0	0.5169	0.1629
un	9678698	0	0	0	0.5211	0	0.0955
un	9706693	0.2846	0.508	0.3727	0.5217	0.4657	0.4274
un	9728116	0.4885	0.2837	0.3994	0.4891	0.3369	0.3981
un	9759457	0	0.0816	0.5013	0	0.2258	0.2011
un	9759517	0	0	0	0	0.4438	0.1002
un	9764218	0.1151	0.4908	0	0	0.2149	0.1836
un	9787685	0.5181	0.085	0.2013	0.3368	0.04	0.2179
un	9795894	0	0	0	0.4706	0	0.1083
un	9806993	0	0.0667	0.1935	0.0833	0.1448	0.1055
un	9806997	0	0.4545	0	0	0.1846	0.1259
un	9807912	0	0	0.5059	0	0	0.2183
un	9826209	0.5094	0.5217	0.5121	0	0.4805	0.4994
un	9837393	0.0278	0	0.508	0	0.0701	0.1509
un	9841101	0.1502	0.451	0.0476	0	0.1691	0.1859
un	9855209	0.1448	0.2319	0.3577	0	0.1307	0.1836
un	9860477	0	0	0	0.5211	0	0.102
un	9860705	0.3416	0	0.1311	0.3042	0	0.1632
un	9885175	0.508	0.5135	0.5091	0.525	0.5134	0.5029
un	9888907	0.0888	0.0476	0.1024	0.2333	0.1287	0.1009
un	9898949	0.508	0.5127	0.4598	0	0.5082	0.4741
un	9898968	0.4891	0	0.2738	0.5211	0	0.2297
un	9920983	0.5035	0.5064	0.5014	0.4706	0.506	0.4964
un	9921070	0.5035	0.5064	0.5035	0.4706	0.506	0.4969
un	9928665	0.4977	0.04	0	0	0	0.1715
un	9928766	0.0929	0.1691	0.3994	0	0.4839	0.2683
un	9931051	0.254	0.05	0.1069	0.5229	0	0.1566
un	9943808	0	0	0.5049	0	0	0.467
un	9974649	0.1623	0.0714	0	0.4667	0.1359	0.1166
un	9974709	0	0.4545	0.0754	0	0.2391	0.1469
un	10017007	0.4553	0	0.409	-	0.2615	0.4127
un	10017015	0.45	0	0.409	-	0.2347	0.4084
un	10017058	0.1502	0.085	0.2655	0	0.3577	0.2139
un	10021614	0.1846	0	0.5075	0	0.487	0.3376
un	10036562	0.04	0.4657	0.1359	0	0.4708	0.2439
un	10044445	0.5004	0	0	0	0	0.2195
un	10053310	0.5134	0.5152	0.5102	0.5211	0.5134	0.5023
un	10064284	0	0.3626	0	0	0	0.1166
un	10096261	0.2962	0.0588	0.1287	0	0.0588	0.1259
un	10097359	0.246	0.2585	0.2013	0	0.2258	0.2046
un	10097360	0.1359	0	0.0727	0.125	0.2139	0.1023
un	10106648	0.0625	0.3087	0	0	0.1079	0.1139
un	10106714	0.0556	0.1287	0.1765	0.1111	0.0526	0.1044
un	10108093	0.5143	0.5127	0.5121	0.4396	0.4763	0.4945
un	10108119	0.5135	0.5078	0.5121	0.4396	0.4598	0.4914
un	10109895	0.5127	0	0.3145	0.125	0.0417	0.2499
un	10128995	0.5127	0.5121	0.5098	0.5333	0.508	0.5027
un	10143196	0	0.1287	0.0476	0.4091	0.2149	0.1191
un	10143215	0	0.1754	0.0476	0.4091	0.2149	0.1278
un	10154386	0.2061	0	0.4345	0.4286	0.0754	0.1828
un	10163072	0.458	0.1141	0.0417	0	0.1376	0.2158
un	10163107	0.0701	0	0	0.5195	0	0.125
un	10169310	0.1981	0	0	0.5333	0	0.1452
un	10174214	0.5079	0.5081	0.4752	0.5263	0.478	0.4869
un	10176212	0.1502	0	0.362	0	0	0.1613
un	10176235	0.037	0	0.2837	0	0.303	0.1142
un	10204497	0.1623	0.1376	0.1197	0	0.3492	0.1636
un	10204519	0.241	0.1079	0	0.1429	0.0667	0.1126
un	10211198	0.5161	0	0.085	0.0833	0.2139	0.4995
un	10211241	0	0	0.4438	0	0	0.2606
un	10226593	0	0.5077	0	0	0.4667	0.2743
un	10226649	0.2244	0	0.1623	0	0.1765	0.1307
un	10226668	0	0.1477	0	0.0909	0.2857	0.1032
un	10226708	0.3577	0	0.1246	0.3947	0.0526	0.1828
un	10235005	0	0.121	0	0	0.2846	0.1032
un	10254568	0.383	0.3913	0.3449	0	0.4173	0.3388
un	10257914	0	0	0.5062	0	0.0597	0.2267
un	10259522	0.0701	0	0.4539	0	0	0.2859
un	10259523	0	0	0.5094	0	0	0.2104
un	10259542	0.1266	0	0.0998	0	0.4571	0.1698
un	10260210	0.5033	0	0	0.4396	0	0.1231
un	10260262	0.5181	0.05	0.3837	0	0	0.2523
un	10262104	0.4623	0.4789	0.2013	0	0.5115	0.4317
un	10290699	0	0	0	0	0.4345	0.0966
un	10292602	0.1197	0.246	0	0	0.0833	0.0966
un	10308546	0.3983	0.0435	0.2857	0	0.4431	0.26
un	10308585	0.3983	0.085	0	0	0	0.1292
un	10338679	0.0385	0.1079	0.0966	0.0769	0.1906	0.1027
un	10371577	0.1765	0.0435	0.1156	0.2899	0.1502	0.1386
un	10371608	0.1765	0	0.1156	0.3231	0.1502	0.1386
un	10375774	0	0	0	0.0714	0	0.274
un	10391888	0	0	0	0.4638	0	0.1311
un	10391899	0	0	0	0.2123	0	0.1822
un	10409034	0	0.4545	0	0	0.2032	0.1142
un	10409074	0	0	0	0	0.4127	0.1003
un	10414830	0.2036	0.0754	0.1266	0.2874	0.5013	0.4964
un	10425095	0.0357	0.4923	0	0	0	0.1482
un	10428158	0.1359	0	0.5152	0	0.1754	0.2426
un	10457461	0.1246	0	0.1862	0.25	0	0.1421
un	10466566	0	0	0	0	0	0.1752
un	10466599	0	0	0	0	0	0.1772
un	10476479	0.4763	0.4889	0.2837	0	0.4706	0.428
un	10477218	0.1069	0.3222	0.4278	0	0.4667	0.3055
un	10478320	0.0526	0	0.1772	0.4945	0	0.1245
un	10503343	0.5135	0.5152	0.5094	0.525	0.5135	0.5027
un	10504656	0.422	0	0.1507	0	0	0.1572
un	10504662	0.422	0	0.1554	0	0	0.1585
un	10504678	0	0	0	0	0.4704	0.3909
un	10507101	0	0	0	0.4435	0	0.13
un	10508097	0.085	0.4947	0	0	0.3414	0.2201
un	10512611	0.3818	0	0.409	0	0.0816	0.2367
un	10512674	0.4991	0.5111	0.4059	0.5263	0.5122	0.4935
un	10514874	0	0.5238	0	0	0.3692	0.1792
un	10514943	0.0345	0.5053	0	0	0.254	0.1406
un	10514963	0	0.4312	0	0.3333	0.0714	0.0998
un	10514978	0.2962	0	0	0.5333	0	0.102
un	10514981	0.2962	0	0	0.5357	0	0.1102
un	10534073	0.4034	0	0	0	0	0.3348
un	10534157	0.383	0.1287	0	0.4092	0	0.4563
un	10540083	0	0	0	0.5185	0	0.1428
un	10540107	0.1423	0	0.0476	0.5181	0	0.1585
un	10540132	0	0	0	0.5185	0	0.1428
un	10540136	0.0888	0.2123	0.2857	0	0	0.1259
un	10558138	0.1398	0	0.1862	-	0.0816	0.0987
un	10558213	0.1069	0.3983	0	-	0	0.1269
un	10558647	0.0597	0.1765	0.0563	0.0714	0.2013	0.1091
un	10558657	0.0881	0.1658	0.2163	0	0.0333	0.1116
un	10562274	0	0	0.1359	0.2684	0.2032	0.1152
un	10598099	0.4278	0	0	0	0	0.1114
un	10598101	0	0.1141	0.4156	0	0.5007	0.3008
un	10604734	0	0	0	0	0.0678	0.4966
un	10616114	0.0655	0.3368	0.04	0	0.4312	0.1537
un	10616173	0.0655	0.4312	0.04	0	0.4312	0.1792
un	10616397	0.2149	0.2391	0.0856	0.3692	0.1623	0.1869
un	10630895	0	0	0.4736	0	0.0888	0.1741
un	10642218	0.2376	0	0.1502	0	0	0.0963
un	10642234	0.1981	0	0.2234	0	0	0.0997
un	10643048	0.4623	0.4598	0.4787	0.3368	0.4706	0.4484
un	10645344	0	0	0.0455	0.5275	0	0.0955
un	10651587	0	0.5079	0.037	0	0.4173	0.2117
un	10651593	0.4852	0	0.0345	0	0.0556	0.1776
un	10651621	0.4736	0	0.0357	0	0.0556	0.1708
un	10697647	0.5135	0.5013	0.5122	0.5455	0.5134	0.5019
un	10701754	0.3528	0.4746	0.1846	0.4789	0.45	0.3889
un	10701814	0.1141	0.1984	0	0	0.3528	0.1349
un	10701844	0.246	0.1895	0.0784	0	0.2995	0.1672
un	10712209	0.5024	0.5	0.3282	0.5181	0.5075	0.4776
un	10712224	0.4553	0	0.3217	0.5238	0	0.2791
un	10717389	0.4827	0.5121	0.4929	0.3368	0.5094	0.4899
un	10718889	0.5094	0.5127	0.5079	0.5229	0.5094	0.5019
un	10728913	0.5013	0.5127	0.5084	0.5238	0.4553	0.495
un	10735922	0	0	0	0.0714	0	0.274
un	10742933	0.0727	0	0.1398	0	0.2347	0.1086
un	10743004	0.1032	0	0.1109	0	0.1846	0.0983
un	10769123	0	0.2874	0.0333	0	0.4011	0.1476
un	10769139	0.4746	0	0	0	0	0.1257
un	10788883	0.1141	0	0.2857	0	0.1571	0.1259
un	10806767	0	0.3708	0.04	0	0.1846	0.121
un	10821900	0.13	0.1732	0.0563	0.6	0.0417	0.1097
un	10821968	0.1351	0.2995	0	0	0.3442	0.1448
un	10825452	0.2638	0.4708	0.1151	0	0.2139	0.2307
un	10963439	0.3837	0	0	0	0	0.1245
un	10970516	0.4657	0.4181	0.4329	0.2092	0.3889	0.4031
un	10986886	0.2937	0.2061	0.383	0.366	0.085	0.2611
un	10987227	0.235	0.5172	0.037	0	0.331	0.2584
un	11038262	0	0.3231	0	0	0.2731	0.1007
un	11042753	0.0784	0.254	0	0.2637	0.1494	0.1259
un	11056544	0.1079	0.3044	0.0597	0	0.1151	0.1321
un	11059651	0.4388	0	0.0357	0	0	0.1279
un	11090591	0	0	0	0.4278	0	0.1384
un	11123118	0.444	0.4308	0.4181	0.5	0.3414	0.4132
un	11130725	0.4598	0	0.3701	0.3947	0	0.274
un	11130742	0.4638	0	0.1754	0	0	0.1957
un	11130757	0	0	0	0.4583	0	0.1166
un	11130833	0	0	0	0.3947	0	0.1491
un	11163788	0.2244	0.0556	0.1623	0.6667	0.156	0.168
un	11163881	0.2244	0.0556	0.1691	0.6667	0.1691	0.1734
un	11213418	0.5013	0.5141	0.5021	0.5238	0.5075	0.4978
un	11225593	0	0	0	0.2637	0	0.119
un	11241244	0.1846	0.1197	0.1359	0.4583	0.1141	0.172
un	11249987	0.2937	0.0556	0.283	0	0	0.1603
un	11283151	0.0701	0	0.2743	0.25	0	0.1016
un	11330866	0.037	0.2123	0.085	0	0.4762	0.1697
un	11336538	0.3594	0.246	0.2234	0	0.4571	0.428
un	11336565	0.3159	0.1935	0.037	0	0.5143	0.4285
un	11355647	0.1623	0.0588	0.0635	0.3556	0.121	0.113
un	11355649	0.2347	0.1079	0.1554	0.5333	0.1658	0.2199
un	11355668	0.2061	0.1079	0.0635	0.3556	0.121	0.132
un	11361348	0.0556	0	0	0.4583	0	0.1214
un	11361372	0.1079	0.0417	0	0.125	0	0.1847
un	11362746	0	0	0.1494	0	0.3369	0.1055
un	11367745	0.5149	0.0816	0.5106	0	0.3889	0.3971
un	11367915	0	0	0	0.5033	0	0.1204
un	11368588	0	0	0.5034	0.4278	0	0.2592
un	11383165	0.3044	0.333	0.4441	0	0.085	0.4612
un	11395891	0.1623	0.2468	0.5074	0	0.3145	0.3205
un	11403156	0	0	0.5051	0	0	0.5013
un	11407244	0.1109	0.2139	0.05	0.0714	0.3442	0.1458
un	11407257	0.0357	0.254	0.3112	0	0.0625	0.1476
un	11407286	0.0727	0.2708	0.2937	0	0	0.1443
un	11432311	0.4483	0.2846	0.3254	0.1111	0.1623	0.3116
un	11442856	0.3429	0.4966	0.4571	0	0.5111	0.4255
un	11445089	0	0	0	0	0	0.1903
un	11445107	0.4983	0.5077	0.4977	0.525	0.5007	0.4913
un	11448942	0.1494	0.1754	0.0974	0.0909	0.0476	0.109
un	11448989	0.1494	0.1571	0.05	0.0909	0.1359	0.1166
un	11449053	0.1494	0.121	0.0974	0	0.1024	0.102
un	11458913	0.3145	0.0455	0.0784	0.2941	0.1287	0.1488
un	11458987	0.3708	0.0888	0.1772	0.2941	0.1287	0.2006
un	11466138	0.5135	0	0	0.5357	0	0.1917
un	11467055	0.0385	0.254	0.0727	0	0.2857	0.1233
un	11481331	0	0	0	0.4396	0	0.1066
un	11492521	0	0	0	0.4278	0	0.1376
un	11499132	0	0	0	0.5229	0	0.1066
un	11499174	0.1862	0	0.2061	0	0.0588	0.0998
un	11506101	0.246	0	0.0974	0	0.13	0.1013
un	11506156	0	0	0	0.1732	0	0.193
un	11511115	0	0	0.0385	0	0.511	0.1693
un	11511170	0	0	0	0	0	0.2424
un	11518296	0.121	0	0	0.1594	0	0.2514
un	11518309	0.2995	0.1287	0.0588	0	0	0.102
un	11520402	0.0701	0.5007	0	0	0.1079	0.2006
un	11520424	0.3638	0.5007	0	1	0.0588	0.2992
un	11520439	0.2013	0.498	0	1	0.0588	0.2201
un	11520458	0	0	0.2857	0	0.4524	0.1521
un	11520459	0	0	0.246	0	0.4598	0.1506
un	11520460	0	0	0.2857	0	0.4598	0.1597
un	11525753	0.1984	0.1423	0.085	0.125	0.0526	0.1126
un	11541236	0	0.4059	0	0	0.1678	0.1207
un	11541240	0	0	0	0	0.0615	0.4735
un	11570455	0.4991	0.2738	0.4736	0	0.246	0.4808
un	11570471	0.0588	0	0	0.5	0	0.1108
un	11570497	0.0667	0.3044	0	0.4091	0	0.1885
un	11570533	0.508	0.2738	0.4553	0	0.246	0.4707
un	11570553	0.1141	0.1571	0	0	0.2139	0.0976
un	11573083	0.2738	0	0.1571	0	0	0.1078
un	11579609	0.04	0.4	0.1079	0	0.1141	0.1044
un	11581204	0.1423	0	0.0476	0.368	0.0888	0.1108
un	11584664	0.0936	0.4708	0.0966	0.4091	0.2457	0.2108
un	11592225	0	0	0	0	0	0.3633
un	11594491	0	0	0	-	0.0579	0.4939
un	11596660	0.1422	0.085	0.1151	0.2283	0.0385	0.1112
un	11610213	0.4898	0.4571	0.3824	0.4945	0.5141	0.4594
un	11610280	0.4388	0.4571	0.3369	0	0.5149	0.4084
un	11610561	0	0.3983	0	0	0.2244	0.1245
un	11610575	0.5121	0.478	0.5062	0.5357	0.4808	0.4942
un	11617281	0.3265	0	0	0	0	0.3598
un	11617308	0.1837	0	0	0	0	0.388
un	11617333	0.1837	0	0	0	0	0.3852
un	11620571	0	0.4789	0	0	0.1658	0.1114
un	11620572	0	0	0	0.4	0	0.1292
un	11620605	0	0	0.2457	0	0.3889	0.152
un	11620667	0.2837	0	0.3942	0	0	0.2046
un	11623895	0	0	0	0.303	0	0.1126
un	11632563	0.4286	0	0	0	0	0.1654
un	11632567	0.3075	0	0	0	0	0.1114
un	11634391	0.2155	0.3231	0.1678	0.1111	0.085	0.1762
un	11704380	0.1623	0.05	0.0998	0.5303	0.0455	0.1309
un	11709062	0.037	0.4312	0	0	0.1376	0.1034
un	11709143	0.037	0.0714	0.1069	0.5385	0.1376	0.1458
un	11709149	0.037	0.0667	0.1032	0.525	0.1287	0.14
un	11714945	0.2738	0.1423	0.3112	0	0	0.1683
un	11748578	0.0435	0.2585	0.037	0	0.1594	0.102
un	11749241	0.372	0.1984	0.0816	0.1667	0	0.185
un	11749254	0.1691	0.4923	0.1712	0.303	0.3556	0.282
un	11750258	0.3961	0	0.1658	0	0.04	0.1654
un	11751934	0.5111	0.5159	0.5091	0.5211	0.5141	0.5026
un	11753246	0.13	0	0.362	0	0.1712	0.166
un	11760623	0	0	0.2426	0	0	0.3994
un	11760635	0	0	0	0	0	0.363
un	11767426	0.2347	0.1	0.2319	0	0	0.1265
un	11767434	0.2615	0.1667	0.1981	0	0.0929	0.1537
un	11785527	0.0476	0.0667	0.1691	0	0.2391	0.1126
un	11785581	0.1846	0.0625	0.1981	0.1732	0.1376	0.1537
un	11810920	0.2668	0.4885	0	0	0	0.1773
un	11834958	0.4046	0	0	0	0	0.3855
un	11835027	0.156	0	0.5333	0	0.0476	0.132
un	11846303	0.1837	0.3713	0.1376	0	0.1141	0.1966
un	11857262	0	0	0	0.4278	0	0.136
un	11869268	0.3177	0	0.4699	0	0.1032	0.3338
un	11878359	0.1024	0.5	0.4598	0	0.508	0.4157
un	11878368	0.1623	0	0.241	0.1111	0.0625	0.1278
un	11894068	0.085	0.1984	0	0	0.1502	0.0976
un	11919273	0	0	0	0.2637	0	0.1292
un	11944248	0.2013	0	0.1772	0	0	0.0997
un	11949897	0.1981	0.5181	0.2995	0	0.5074	0.4061
un	11949944	0.1906	0.5159	0.2615	0	0.5115	0.3772
un	11956304	0	0	0.3554	0	0.3128	0.1745
un	11956414	0	0	0	0.5072	0	0.1001
un	11968163	0.5098	0.3528	0.5106	0.5333	0.4225	0.4831
un	11985013	0.3608	0.2857	0.5122	0	0.4571	0.457
un	11985055	0	0	0.2738	0	0.1079	0.1009
un	11985061	0.3478	0.246	0.5017	0	0.3713	0.4243
un	11992956	0	0	0.5049	0	0.1069	0.2637
un	12002518	0.3449	0.366	0.4012	0	0.5106	0.3933
un	12002569	0.3167	0	0.1448	0	0.0929	0.1629
un	12005364	0.2846	0	0	0	0.241	0.1421
un	12020837	0	0	0.5056	0.4278	0	0.269
un	12025570	0	0.1571	0.0357	0	0.2347	0.102
un	12043390	0	0	0.3449	0	0.0526	0.1066
un	12043395	0	0.0588	0.0556	0	0.3857	0.1231
un	12043473	0	0	0	0.4947	0	0.1191
un	12045534	0.5091	0.4657	0.5111	0.5294	0.5106	0.5013
un	12053795	0.5111	0.5017	0.5087	0.5333	0.5098	0.5013
un	12066074	0	0.2234	0.1887	0	0.5185	0.1926
un	12067448	0.3857	0.4173	0.4763	0.5275	0.4365	0.4357
un	12074291	0.4278	0.0625	0.0313	0.1111	0	0.1282
un	12084497	0.2937	0	0.085	0.1667	0	0.113
un	12122441	0.4843	0.5098	0.5072	0.5455	0.5134	0.5007
un	12152051	0.0417	0.3414	0.1024	0	0.2874	0.1752
un	12152127	0	0	0.3222	0	0.1079	0.0998
un	12160224	0.2234	0	0.4598	0	0.156	0.2108
un	12179813	0.1772	0.5134	0.3608	0	0.498	0.3688
un	12186429	0.3394	0	0.3478	0	0.4746	0.4962
un	12190244	0	0.0833	0.3265	0	0	0.1245
un	12231929	0.1846	0.1846	0.3449	0.3626	0.1287	0.2313
un	12231930	0.1981	0.1935	0.3449	0.3626	0.1287	0.2354
un	12234700	0.1287	0	0.2572	0	0	0.109
un	12249852	0	0	0	0.4762	0	0.1091
un	12258414	0.4638	0	0.5078	0.2637	0	0.3413
un	12268261	0.2846	0.0714	0.085	0.366	0.2874	0.2061
un	12269781	0.1079	0.331	0.3577	0	0.4839	0.2901
un	12286558	0.508	0.1895	0.333	0	0.2731	0.4708
un	12286613	0.4308	0	0.4329	0	0	0.2532
un	12286658	0.1846	0	0.2638	0	0	0.1191
un	12289261	0	0.0678	0	0.4278	0.0579	0.4961
un	12307549	0	0	0.0974	0	0.4866	0.1536
un	12307557	0	0	0.0974	0.4	0.0526	0.1568
un	12307594	0.04	0	0.1024	0	0.4866	0.1697
un	12307615	0.1246	0.0588	0.2615	0.1111	0.4991	0.2499
un	12307666	0	0	0.1079	0.4396	0	0.1306
un	12312140	0	0	0	0	0	0.1879
un	12333761	0.5106	0	0.0888	0	0.0556	0.2369
un	12372287	0	0	0	0	0.0615	0.4742
un	12375355	0.5072	0.5217	0.511	0.5333	0.5075	0.5004
un	12379375	0.4947	0.5007	0.487	0	0.5101	0.4997
un	12392509	0.5134	0.508	0.5106	0.4667	0.5074	0.5019
un	12392512	0.1571	0.0974	0.156	0.4091	0.0455	0.1348
un	12392513	0	0.2468	0.0888	0.1	0.1494	0.1044
un	12405911	0.2139	0	0.1623	0	0.2149	0.1391
un	12405940	0	0.3701	0.0385	0.1	0.4308	0.2135
un	12405955	0.5134	0	0.5024	0.325	0.5115	0.4949
un	12414200	0.4379	0.4181	0.3159	0.5333	0.3449	0.398
un	12429165	0	0.0714	0.0888	0	0.331	0.0976
un	12432392	0.3846	0.5134	0.4971	0.5217	0.5134	0.4872
un	12433019	0.2244	0.0667	0	0.25	0.1502	0.1245
un	12433115	0.2149	0.0667	0	0.25	0.1502	0.1231
un	12455163	0	0.4127	0.0357	0	0.0556	0.119
un	12456071	0.0678	0.0714	0.1772	0	0.0888	0.0964
un	12456127	0.4553	0.3701	0.4638	0.5294	0.4762	0.4525
un	12456166	0.2731	0.2391	0.0816	0.1429	0.1494	0.1734
un	12477667	0.5027	0	0.3961	0.2092	0	0.3029
un	12477728	0.3983	0.5081	0.4598	0.325	0.5121	0.4619
un	12479425	0.422	0.426	0.3369	0.4248	0.2509	0.3666
un	12491351	0	0	0.3708	0	0.1477	0.1126
un	12508212	0.2347	0.1754	0.1494	0.325	0.1846	0.1966
un	12511417	0.04	0.5077	0.1906	0.2684	0.4936	0.3449
un	12521787	0	0	0	0	0	0.1479
un	12521849	0	0	0	0	0	0.1507
un	12528413	0	0	0	0.3231	0	0.1872
un	12531364	0	0	0	0	0	0.37
un	12532191	0.1754	0	0.1494	0	0.2585	0.1204
un	12563392	0.3159	0.0588	0.1754	0.1594	0.2149	0.1957
un	12563434	0.2962	0	0	0.4923	0	0.1592
un	12570350	0.5149	0.451	0.5127	0	0.5075	0.5024
un	12570365	0.5169	0.4438	0.511	0	0.5078	0.5018
un	12570401	0.0625	0.04	0	0.5195	0.0816	0.1479
un	12570412	0	0.0435	0.0417	0.5211	0	0.1257
un	12584000	0	0	0	0.5077	0	0.1654
un	12584039	0.4181	0	0	0	0	0.1349
un	12603127	0	0.0667	0.0974	0	0.2738	0.1126
un	12603157	0.3087	0.0625	0	0	0.0385	0.0976
un	12603182	0.3222	0.0667	0	0	0.0385	0.102
un	12603193	0.1079	0.1862	0.0974	0.303	0.1197	0.2132
un	12737821	0.3522	0.1079	0.1069	0.5275	0.04	0.2051
un	12737855	0.3502	0.4431	0.1032	0.2637	0.1846	0.2571
un	12737893	0.3369	0.4431	0.0615	0	0.2061	0.2237
un	12739393	0.45	0	0	0	0	0.2541
un	12756624	0.0417	0.0455	0.4657	0	0.3528	0.2006
un	12786664	0.2837	0.5053	0.2743	0.1429	0.4704	0.3561
un	12786755	0.3012	0.5053	0.2837	0.5033	0.4808	0.3937
un	12886223	0.0435	0.2941	0	0.4706	0	0.1044
un	12889622	0.1246	0.5121	0.1398	0.5556	0.5079	0.377
un	12955212	0	0.1111	0.1712	0	0.2585	0.3232
un	12997453	0.3449	0.2899	0.4181	0.4667	0.4145	0.3773
un	13029073	0.1307	0	0.1359	0.2123	0.3368	0.1346
un	13201718	0.1141	0.4848	0.0526	0.0714	0.1359	0.1672
un	13280502	0.0974	0.2032	0.2061	0.4706	0.1376	0.2039
un	13579730	0.3369	0.0888	0.0333	0.0833	0.0754	0.1311
un	13579856	0.2937	0	0.1109	0	0	0.0963
un	13594324	0.1765	0	0.1772	0.3556	0	0.1166
un	13653147	0	0.331	0.0727	0	0.2846	0.1382
un	13691746	0.085	0.2092	0	0	0.3145	0.1152
un	13691795	0	0	0	0.4638	0	0.1715
un	13707869	0.2347	0.4571	0.4832	0	0.5127	0.47
un	13707890	0.0435	0	0.3857	0	0.0417	0.1086
un	13707917	0.0455	0.0588	0	0.5053	0	0.0973
un	13751846	0	0.3701	0.1109	0.1	0.2347	0.1566
un	14037233	0.4553	0	0.4286	1	0.0667	0.3
un	14168554	0	0.366	0.085	0	0.1359	0.1032
un	14287078	0.2731	0.1494	0.1197	0	0	0.1134
un	14364332	0.0678	0	0.3594	0	0	0.119
un	14364344	0	0.1732	0.1765	0.1111	0.1765	0.1166
un	14364375	0.0701	0.0667	0.3594	0	0	0.1269
un	14965800	0	0.4947	0	0	0.246	0.1597
un	14988895	0.5111	0	0	0	0	0.2354
un	14988937	0	0	0	0.0769	0.0526	0.2632
un	14988947	0.5111	0	0	0	0	0.2354
un	14988951	0	0	0	0.0769	0	0.2499
un	15112965	0.1423	0	0.1197	0	0.2708	0.1102
un	15165153	0.2919	0.5172	0.027	0	0.0526	0.218
un	15217321	0.1069	0	0.2081	0.3556	0.1571	0.1346
un	15217342	0.1351	0	0.2155	0	0.1024	0.1167
un	15248504	0.0313	0.4706	0	0	0.1109	0.0955
un	15307545	0	0	0	0.3947	0	0.1521
un	15307594	0.216	0	0.1359	0	0	0.1034
un	15353871	0.5106	0.5152	0.5013	0.5455	0.5	0.5005
un	15469784	0.0556	0.05	0	0	0.1197	0.0966
un	15602884	0.2096	0	0.2032	0	0.05	0.1251
un	15622705	0.0417	0.3913	0	0	0.1287	0.0987
un	15651429	0	0	0.1691	0	0.5149	0.1945
un	15677371	0.1494	0.2468	0.13	0.2941	0.0929	0.1571
un	15732708	0.5064	0	0.372	0	0	0.3061
un	15732750	0.5082	0.0435	0.5013	0	0	0.3791
un	15732774	0.2593	0.2962	0.333	0	0.3222	0.3937
un	15855372	0.0333	0.4091	0	0	0.3846	0.1359
un	15900255	0.3112	0.3442	0	0	0.0435	0.1636
un	15900258	0.3942	0	0.0556	0	0	0.3318
un	16002318	0.2857	0	0.1359	0.4312	0	0.1715
un	16017307	0.1069	0.2123	0.0435	0.1	0.2468	0.1231
un	16133345	0	0	0.283	0	0	0.441
un	16195579	0	0	0.3837	0	0.0526	0.1083
un	16246348	0	0.5195	0	0	0	0.1114
un	16259893	0.5143	0.0667	0.2319	0.5333	0.0385	0.2768
un	16259989	0.2139	0	0.2319	0	0	0.1102
un	16260017	0.3871	0.1287	0.4145	0.5333	0.0754	0.3862
un	16360282	0.2149	0.3692	0	0	0.0556	0.1334
un	16360355	0.4623	0	0.0417	0	0	0.1571
un	16888007	0.1246	0	0	0.5	0	0.1009
un	16930318	0.13	0	0.511	0	0	0.2354
un	16930332	0.0455	0	0.5128	0	0	0.2201
un	16946288	0.0455	0.3368	0.0435	0	0.2731	0.1265
un	16990143	0	0	0	0	0	0.229
un	16990215	0	0	0	0	0.4173	0.1044
un	16990250	0	0	0	0	0.4173	0.1044
un	17099644	0.4493	0.5134	0.4852	0.6667	0.5101	0.4917
un	17256292	0.0357	0	0.1984	0.2941	0.1197	0.1078
un	17256294	0	0.0769	0	0.5229	0	0.1179
un	17256333	0	0	0	0.5229	0	0.1055
un	17256369	0	0.3042	0.0714	0	0.4598	0.4261
un	17295783	0.2874	0.1494	0.04	0.1111	0.0455	0.1154
un	17295825	0.2874	0.121	0.0417	0.1111	0.0455	0.1102
un	17305566	0.1359	0.2391	0.1423	0.1111	0.0476	0.1306
un	17305598	0.0476	0.121	0.1906	0	0.1359	0.1108
un	17317711	0.4808	0.52	0.5074	0.5065	0.5134	0.4957
un	17382152	0.0476	0.3889	0	0	0.1984	0.1259
un	17382252	0.1571	0	0.241	0.525	0.1024	0.1925
un	17516635	0.3961	0.2333	0.4823	0	0.4545	0.47
un	17516653	0	0	0	0.4805	0	0.1827
un	17554515	0.3222	0	0.508	0.0833	0.0974	0.4843
un	17554523	0	0.3087	0.3145	0	0.5185	0.274
un	17644313	0.333	0	0.0345	0.5556	0	0.1636
un	17895142	0.0588	0	0.0655	0	0.3717	0.1269
un	18134660	0	0	0.05	0.1111	0	0.1792
un	18134664	0	0	0.05	0.1111	0	0.1792
un	18134707	0.3265	0	0	0	0	0.1034
un	18173270	0.1398	0	0.2638	0	0.0526	0.1144
un	18311086	0.0345	0.5333	0.037	0.3333	0.4438	0.2039
un	18382561	0	0.4945	0	0	0	0.0987
un	18544158	0.4991	0.5172	0.2139	0	0.5121	0.4373
un	18544251	0.1079	0	0	0.4947	0	0.132
un	18784938	0.3528	0	0.0278	0.1594	0.1197	0.1098
un	18824314	0	0.4248	0.04	0	0.3913	0.1349
un	18824323	0.5143	0.0769	0	0.2092	0	0.3318
un	18824382	0.0727	0	0.3044	0	0	0.1034
un	18906764	0.0754	0.325	0.2509	0	0.1935	0.26
un	18906774	0.0385	0.4583	0.085	0	0.0476	0.1601
un	19062748	0.3282	0.2722	0.0357	0.5275	0.1477	0.2464
un	19224906	0	0.0769	0.1603	0.4	0	0.1114
un	19224909	0	0.0769	0.1603	0.4	0	0.1114
un	19224921	0	0.0769	0.1603	0.4	0	0.1126
un	19431912	0.2743	0.05	0	0	0	0.2886
un	19431968	0.2743	0.1024	0	0	0	0.2954
un	19548518	0.2747	0.4667	0.0966	0	0	0.203
un	19777134	0.0929	0.1494	0	0.2468	0.2283	0.1245
un	19777161	0.0929	0.1494	0	0.2468	0.2283	0.1259
un	19777164	0.0556	0.085	0.1658	0.4848	0.3889	0.2223
un	19886759	0.2234	0	0.2139	0	0	0.1152
un	20008924	0	0	0	0.2941	0	0.1177
un	20186830	0.3282	0	0.1691	0	0	0.1178
un	20470404	0.5072	0	0.1494	0	0	0.2821
un	20531872	0	0	0	0	0	0.1473
un	20786893	0	0.3145	0	0	0.1862	0.0987
un	20855041	0.5075	0.0435	0.3042	0.1895	0	0.2767
un	21031485	0.3087	0	0.0936	0	0	0.1003
un	21308918	0.2962	0	0.1658	0	0	0.1139
un	21341073	0	0.1594	0.0727	0	0.331	0.1102
un	21341123	0	0.1594	0.0727	0	0.331	0.1102
un	21360975	0	0	0	0.5217	0	0.1103
un	21361009	0	0	0	0.5217	0	0.1093
un	21397400	0	0	0	0	0	0.229
un	21466869	0.0701	0.4848	0	0	0.1398	0.1747
un	21466871	0.1069	0.2123	0	0	0.2937	0.1285
un	21466887	0.4615	0	0.2155	0	0.2013	0.248
un	21590553	0.1502	0	0.2155	0	0.0476	0.1065
un	21590612	0.2319	0.1594	0.3837	0.4848	0.3159	0.3318
un	21590638	0.3608	0.2333	0.2376	0	0.3871	0.4471
un	21590642	0.1772	0.1594	0.283	0.2333	0	0.1758
un	21913423	0	0	0	0.5072	0.0625	0.1448
un	21923792	0.4808	0	0	0.3368	0	0.2611
un	21959058	0.0597	0.4638	0.2234	0.4421	0.2941	0.2451
un	22137790	0.5106	0.5217	0.5122	0.525	0.5101	0.5029
un	22172427	0.3128	0	0.2743	0.4583	0	0.2464
un	22172469	0.3128	0	0.2743	0.4583	0	0.2464
un	22181530	0.0936	0	0.037	0.5195	0	0.1262
un	22181554	0.0333	0.5072	0	0	0.1477	0.1334
un	22184209	0.4885	0	0	0	0	0.1997
un	22211138	0.0966	0.3117	0.2585	0	0.1376	0.1571
un	22263355	0.0655	0.0769	0.0701	0	0.2615	0.1119
un	22299003	0.4898	0	0.1765	0	0.0784	0.2216
un	22299017	0.4947	0	0.1765	0	0.3414	0.4945
un	22299019	0	0	0	0	0	0.233
un	22439355	0.0333	0	0.4889	0	0	0.1654
un	22439435	0.1831	0	0.4852	0	0	0.2307
un	22879735	0	0	0.3128	0	0.1623	0.1168
un	22913948	0.4059	0.5181	0.3961	0	0.3414	0.5012
un	22913973	0	0	0.3577	0	0.2509	0.1506
un	22914017	0.5078	0	0.2149	0	0.0455	0.2263
un	22914048	0.4059	0.5181	0.3961	0	0.3414	0.5012
un	22993542	0	0	0	0	0	0.2791
un	23134330	0.3994	0.4706	0.5127	0	0.1287	0.3834
un	23134434	0	0.2092	0	0.4583	0.121	0.102
un	23197684	0.1935	0.0909	0.0727	0.1	0.0556	0.1009
un	23212236	0.241	0.2283	0.4704	0.4396	0.2244	0.3234
un	23212278	0.2155	0.1862	0.05	0	0	0.1034
un	23250265	0.04	0.0833	0.1246	0.3117	0.0625	0.109
un	23250285	0.241	0.0667	0	0.2468	0.121	0.1365
un	23250297	0.241	0.0667	0	0.2899	0.0625	0.1349
un	23250335	0.241	0.0667	0	0.2468	0.0625	0.1259
un	23250357	0.0727	0	0.0476	0	0.3528	0.1044
un	23260605	0	0.4789	0	0	0.246	0.392
un	23413091	0.3478	0.2857	0.0929	0	0	0.1677
un	23413103	0.2937	0.2857	0.0974	0.2092	0	0.1724
un	23413107	0.2937	0.2857	0.0929	0	0	0.1507
un	23458452	0.4672	0.5135	0.2904	0.5053	0.4248	0.4406
un	23480088	0.4936	0.368	0.5029	0	0.5021	0.448
un	23546254	0.4885	0.0476	0.5121	0.5294	0.1658	0.4132
un	23552003	0.5027	0.4947	0.5075	0.5229	0.4598	0.4887
un	23575121	0.13	0.5172	0.0323	0	0.5169	0.2867
un	23575160	0.085	0.4947	0.0678	0	0.5181	0.2485
un	24229407	0	0	0.4706	0	0.085	0.1321
un	24229481	0	0	0.4704	0	0.1246	0.1617
un	24229502	0.2544	0.4991	0.5077	0	0.4908	0.4769
un	24256435	0.5141	0.5149	0.5091	0	0.5115	0.4962
un	24256454	0.4908	0	0.085	0.2333	0.0476	0.2966
un	24285573	0.1359	0	0.2585	0.5385	0.1935	0.1957
un	24285596	0	0	0.3713	0	0.2258	0.132
un	24285618	0.2995	0	0.05	0.5275	0	0.1462
un	24285633	0.4966	0	0.1287	0.5	0	0.2514
un	24285651	0	0	0.3528	0.1111	0.2139	0.1278
un	24379679	0.4885	0.5149	0.503	0.303	0.2857	0.4997
un	24379727	0.0816	0.4966	0	0	0.4571	0.2396
un	24389020	0	0.5072	0	0	0.2874	0.1997
un	24408091	0.2347	0.5079	0.1906	0.5	0.4991	0.3834
un	24431408	0	0.1984	0	0	0.508	0.1697
un	24431484	0	0.3042	0	0	0.508	0.1847
un	24533041	0.1398	0	0.13	0.4421	0.0833	0.1488
un	24553625	0.0936	0.508	0.0784	0	0.2061	0.2028
un	24567010	0.0294	0	0.4107	0	0.5013	0.2475
un	24567022	0	0	0.4107	0	0.4936	0.2402
un	24567049	0.4598	0.4553	0.506	0.3701	0.451	0.5022
un	24686102	0.04	0.4156	0	0	0.1376	0.1009
un	24705699	0	0	0	0	0	0.1986
un	24705719	0.3112	0.1111	0	0	0	0.4935
un	24705726	0.3846	0	0	0	0	0.1126
un	24705784	0	0	0	0	0	0.2006
un	24705796	0.4667	0	0	0	0	0.1554
un	24786095	0.444	0.254	0.1359	0	0.1935	0.4693
un	24786150	0	0.3042	0	0	0	0.2199
un	24786158	0.5017	0	0	0	0	0.181
un	24823028	0.5169	0	0.0333	0	0	0.1469
un	24941707	0	0	0	0.5065	0	0.0998
un	24941743	0.0455	0	0.5053	0	0.1024	0.1218
un	24941767	0.1359	0	0.3442	0.0833	0.2874	0.1571
un	24941785	0.0455	0	0.5033	0	0.0526	0.102
un	24944132	0.5053	0	0.4936	0	0.0784	0.274
un	25117125	0.1266	0.3042	0.0881	0	0.1246	0.1225
un	25239985	0.2061	0.1477	0.3577	0.5211	0.1141	0.2767
un	25240023	0.1623	0.4156	0	0	0	0.1102
un	25358978	0	0.0714	0.0966	0	0.3442	0.1032
un	25486070	0.0313	0.0833	0.3282	0	0.2615	0.1597
un	25556637	0	0	0	0	0	0.1925
un	26209498	0	0.2995	0	0.1287	0.2722	0.132
un	26287321	0	0	0	0.4583	0	0.1154
un	26287360	0.4438	0.0556	0.5017	0.125	0.4839	0.395
un	26374197	0.1448	0.1862	0.0417	0	0.0769	0.1032
un	26379669	0.0333	0.5195	0	0	0.2995	0.1592
un	26379730	0	0.331	0.5072	0	0.1024	0.2792
un	26392617	0	0.1079	0.1398	0.1	0.1765	0.1025
un	26392634	0.0974	0.0588	0.0435	0.525	0	0.1204
un	26400787	0.5161	0	0.1398	0.5077	0	0.2857
un	26417654	0.5217	0	0	0	0	0.1349
un	26417703	0	0	0	0	0.4808	0.2061
un	26552996	0.1623	0.5238	0.0313	0	0.1477	0.181
un	26553027	0.0929	0.5181	0.0313	0	0.1594	0.1662
un	26589510	0.0727	0	0.4966	0	0	0.1473
un	26701499	0.283	0.5128	0.1633	0.5053	0.04	0.3296
un	26730213	0.1227	0.0714	0.1359	0	0.1571	0.1142
un	26730238	0.0597	0.254	0.1359	0.4421	0.1754	0.1741
un	26884648	0.4936	0.5115	0.5127	0.5455	0.5069	0.5006
un	26884760	0.5074	0.5121	0.5128	0.5303	0.5068	0.5018
un	26940927	0	0	0.5051	0	0	0.2474
un	26952811	0	0	0.1448	0	0.3044	0.1054
un	26952824	0	0	0	0.5181	0	0.0954
un	26952840	0.4983	0.4839	0	0	0.4181	0.3933
un	26952854	0.4752	0	0.0784	0	0	0.1885
un	26952888	0.2747	0	0.0385	0.2092	0	0.1083
un	26952918	0.1603	0	0.444	0	0.0974	0.2984
un	26952921	0.0655	0	0	0.2333	0	0.1402
un	26952939	0	0	0	0.5181	0	0.0954
un	26960397	0.2061	0	0.2139	0	0	0.102
un	26960404	0.0417	0	0.5134	0	0	0.172
un	27100476	0	0.3042	0	0	0.3528	0.1306
un	27154714	0	0	0.383	0	0	0.1019
un	27236310	0	0	0	0.3626	0	0.1231
un	27236351	0	0	0	0.3626	0	0.1231
un	27432791	0.0323	0.1765	0.0313	0.3368	0	0.1711
un	27443692	0.3942	0.0974	0.254	0.325	0.0588	0.2337
un	27443726	0.2149	0.1024	0.2283	0.0833	0	0.1245
un	27677199	0.0385	0.254	0	0	0.2731	0.1166
un	27716001	0.4286	0.4156	0.426	0	0.3889	0.3742
un	27753224	0.5106	0.4866	0.5094	0.5195	0.5079	0.4999
un	27918807	0.0435	0.1862	0.1287	0	0.1658	0.1032
un	27974586	0	0	0	0.2941	0	0.1394
un	27974618	0.0556	0.5141	0	0	0.3145	0.2058
un	28007618	0.1623	0.2995	0	0.0714	0.0888	0.1222
un	28009572	0.1032	0	0.3871	0	0	0.1119
un	28203034	0.0888	0	0.5065	0	0	0.1259
un	28382352	0.4852	0.4923	0.4885	0.525	0.5181	0.4855
un	28430926	0.1935	0	0.0417	0	0.3145	0.1231
un	28430932	0.1846	0	0.0417	0	0.3145	0.1218
un	28470558	0.0974	0.498	0.2937	0	0.3414	0.2842
un	28597093	0.1287	0.3042	0.0476	0.1111	0.0754	0.1218
un	28644841	0.2825	0	0.2036	0	0.0385	0.1426
un	28817438	0.2731	0	0	0.4091	0.0929	0.183
un	28848476	0	0.0625	0.0784	0.325	0.2995	0.132
un	28901196	0.3942	0.5111	0.4852	0	0.4936	0.4499
un	29181631	0.0754	0.2391	0	0.2637	0.2722	0.1376
un	29181721	0.0345	0.2391	0.1079	0	0.1376	0.102
un	29270709	0.503	0.5172	0.5074	0.5263	0.5159	0.5005
un	29421262	0	0.4839	0.1246	0	0.4923	0.2451
un	29493036	0.5122	0.5079	0.5134	0.5053	0.5152	0.503
un	29493039	0.5116	0.5134	0.5121	0.5229	0.5161	0.503
un	29750518	0.2615	0	0	0	0.1448	0.1034
un	29750536	0.2615	0	0	0	0.1448	0.1023
un	29878961	0.4852	0	0.4808	0	0.0929	0.4417
un	29878979	0.1623	0	0.0974	0	0.13	0.0955
un	29969690	0	0	0	0.4945	0	0.0998
un	30177865	0.1024	0.2139	0.1772	0	0.085	0.1334
un	30290068	0.2319	0	0.4365	0	0	0.1703
un	30290082	0.4059	0	0.5013	0	0	0.267
un	30324305	0.363	0	0	0	0	0.1257
un	30324332	0	0.0556	0	0	0.1935	0.318
un	30388452	0.1359	0	0.2615	0	0	0.102
un	30413765	0.1765	0	0.331	0	0.1079	0.132
un	30413815	0	0.1079	0	0	0.3222	0.0976
un	30413833	0.4832	0	0.4805	0.0769	0.2139	0.365
un	30413834	0.3159	0.4866	0.1079	0	0.3708	0.4098
un	30413838	0.4832	0	0.4805	0.0769	0.2139	0.365
un	30769681	0.1948	0	0.4965	0	0.2857	0.2702
un	30769699	0	0.0526	0	0.5033	0	0.1054
un	30840955	0	0	0.3502	0	0	0.1191
un	30978366	0.0816	0.331	0.04	0	0	0.0955
un	30978481	0.0888	0.0714	0.3449	0	0.254	0.1715
un	31005555	0.1109	0	0.246	0	0.2139	0.1265
un	31005646	0.0784	0.1862	0.0455	0.1	0.2123	0.1114
un	31019113	0.5021	0.2283	0.2509	0	0.4866	0.3742
un	31019223	0.5017	0.0625	0.0754	0	0	0.2014
un	31248342	0.4947	0.508	0.4667	0.4789	0.5172	0.4994
un	31255361	0.0714	0.2962	0.0417	0	0.2874	0.1571
un	31262324	0.4994	0.1	0	0	0	0.2708
un	31262394	0.5085	0.1	0	0	0	0.2451
un	31273330	0	0	0	0	0	0.2281
un	31352915	0.1765	0.121	0.0816	0.125	0.0588	0.1102
un	31441905	0	0	0.487	0	0.3889	0.3072
un	31441939	0.0323	0.2283	0	0	0.0455	0.1495
un	31441941	0	0.1376	0	0	0.0526	0.1345
un	31454361	0.3159	0	0.4308	0	0.0667	0.2178
un	31492751	0	0.1376	0.3087	0	0.246	0.1488
un	31516336	0.2149	0.1571	0.1691	0.303	0	0.1504
un	31549060	0	0	0	0.5195	0	0.1306
un	31740297	0	0	0	0	0	0.1858
un	31759518	0	0.2899	0.1423	0	0.5159	0.2046
un	31775140	0.2638	0	0.13	0	0	0.1114
un	31775162	0.2638	0	0.13	0	0	0.1114
un	31775214	0.2638	0	0.1423	0	0	0.1152
un	31775235	0.2638	0	0.13	0	0	0.1114
un	31887528	0.0435	0.4908	0.1398	0	0.4805	0.2745
un	31959813	0.3472	0	0.1351	0	0	0.1522
un	32124774	0.4092	0.0667	0	0	0.0417	0.0998
un	32161978	0.0655	0.2347	0.037	0.4667	0	0.098
un	32336720	0.246	0.2468	0	0	0.1658	0.1218
un	32413567	0.156	0	0.0294	0.4583	0	0.1034
un	32423048	0.4435	0.0833	0	0	0	0.1016
un	32492929	0.3857	0.2123	0.0816	0	0	0.1488
un	32492954	0.3713	0.1732	0.085	0	0	0.1469
un	32749998	0	0	0	0	0	0.2658
un	32819255	0.2544	0	0.3265	-	0.1571	0.2132
un	32819277	0	0	0.2919	-	0.0526	0.1066
un	32819287	0	0	0	-	0.4746	0.1348
un	32819318	0.0701	0	0	-	0.4746	0.1536
un	32819347	0.2919	0.121	0	-	0.1079	0.1362
un	32922723	0.0888	0.1376	0.2244	0	0.5121	0.2612
un	32951074	0.0655	0.3947	0.05	0	0.4583	0.1469
un	33283647	0.0476	0.4789	0	0	0.0974	0.1152
un	33324231	0	0	0	0.2123	0	0.1677
un	33324236	0	0	0.3638	0	0.0417	0.115
un	33358699	0	0	0	0.2941	0	0.1636
un	33364091	0	0.1846	0	0	0.3231	0.102
un	33638680	0.4991	0.5143	0.5098	0.525	0.5121	0.5029
un	33715019	0.1712	0	0.1837	0.525	0.05	0.1741
un	33733656	0.45	0.508	0.5128	0.5263	0.5007	0.4927
un	33976252	0	0	0	0	0	0.1866
un	33976274	0.05	0.2283	0	0	0.4947	0.2223
un	33976300	0.0526	0	0.2572	0	0	0.0998
un	33989974	0.5061	0.0476	0	0.0769	0	0.2677
un	33996545	0.0435	0.331	0	0	0.2234	0.1167
un	34004460	0	0	0	0	0	0.1966
un	34065318	0.3577	0.2722	0.3727	0.4667	0.3871	0.3527
un	34120784	0.1981	0.1376	0	0	0.1287	0.1044
un	34184634	0	0	0.2638	0	0.5263	0.4814
un	34728271	0.5065	0	0	0	0	0.2485
un	34728320	0.2668	0.3889	0.4657	0	0.4278	0.4751
un	34728398	0.0333	0.3442	0	0	0.246	0.1179
un	34798615	0.3282	0.2258	0.3717	0	0.3577	0.3028
un	34888875	0.13	0	0.156	0	0.1935	0.1075
un	35063328	0.422	0	0.2258	0	0	0.3522
un	35063363	0	0	0	0	0	0.2046
un	35078853	0.2319	0.3369	0.3159	0.1	0.368	0.2767
un	35227415	0.1656	0.325	0.2585	0	0	0.1469
un	35375268	0.3159	0	0.0714	0	0.037	0.1055
un	35616194	0.372	0.3231	0.0908	0.5303	0	0.2273
un	35616230	0.1691	0.3231	0.5027	0.4945	0	0.3124
un	35698909	0	0.2874	0.409	0	0.3042	0.2053
un	35726369	0.3449	0	0	0.1667	0	0.1114
un	35809641	0.1691	0.4345	0.0526	0	0.1494	0.1773
un	35809757	0	0.1376	0.1423	0	0.5169	0.187
un	35934464	0.1772	0	0.2615	0	0	0.0971
un	35970730	0.1571	0.0769	0.121	0.2283	0.0816	0.1245
un	36075147	0.1109	0	0.1246	0	0.2722	0.1259
un	36115716	0.0667	0.1732	0.0936	0.1667	0.1024	0.1044
un	36126068	0.0435	0.5065	0	0	0.0888	0.1178
un	36126075	0.085	0	0.5122	0	0.1423	0.2485
un	36328365	0	0	0.3942	0	0.1069	0.1159
un	36329329	0.5027	0.4156	0.4965	0.4156	0.5127	0.5029
un	36329375	0	0	0.4736	0	0	0.1581
un	36329415	0.037	0.4431	0.511	0.3442	0.5	0.4481
un	36343308	0	0.4524	0	0	0	0.1044
un	36343310	0.1141	0	0.2096	0	0	0.0998
un	36343314	0.1141	0	0.2299	0	0	0.102
un	36343421	0	0.4524	0	0	0	0.0998
un	36388144	0.4808	0.4365	0.3577	0.303	0.4623	0.4235
un	36438633	0.1691	0	0.2032	0.2333	0	0.1152
un	36466219	0.2509	0.1111	0	0.1477	0	0.1044
un	36512477	0	0	0	0.4583	0	0.1108
un	36512499	0.3983	0	0	0	0.0929	0.1251
un	36701287	0.5032	0.4708	0.1423	0	0	0.3574
un	36701375	0.0966	0.5072	0.1423	0	0.4571	0.284
un	36701385	0.1887	0.4431	0.4225	0.2123	0	0.4881
un	36729052	0.4011	0.5143	0.372	0.4848	0.5111	0.4707
un	36729053	0.4011	0.5152	0.3837	0.4848	0.5111	0.4723
un	36729054	0.4011	0.5143	0.372	0.4848	0.5111	0.4707
un	36809628	0.3913	0.1111	0	0	0.0435	0.1493
[truncated: 171 more rows]
