# Supplementary material for: Population genetic diversity and structure of the endangered species Tetracentron sinense Oliver (Tetracentraceae) with SNPs based on RAD sequencing
Source: PLoS One. 2025 May 20;20(5):e0324161. doi: 10.1371/journal.pone.0324161 (PMC12091802; doi:10.1371/journal.pone.0324161)
Supplement: S4 Table — (XLSX) [file pone.0324161.s006.xlsx]

## Sheet: Sheet1
S4 Table. 164 T. sinense individuals based on the adegenet analysis.
Samples ID	Clusters
BH-1	1
BH-2	1
BH-3	1
BH-4	1
BH-5	1
BH-6	1
BH-7	1
BMXS-1	1
BMXS-2	1
BMXS-3	1
BMXS-4	1
BMXS-5	1
BMXS-6	1
BMXS-7	1
BMXS-8	1
BSJ-1	1
BSJ-10	1
BSJ-2	1
BSJ-3	1
BSJ-4	1
BSJ-5	1
BSJ-6	1
BSJ-7	1
BSJ-8	1
BSJ-9	1
GLGS-1	1
GLGS-2	1
GLGS-3	1
GLGS-4	1
GLGS-5	1
HK-1	1
HK-2	1
HK-3	1
HK-4	1
HK-5	1
HK-6	1
HK-7	1
KP-1	1
KP-2	1
KP-3	1
KP-4	1
MCS-3	1
TJH-1	1
TJH-10	1
TJH-2	1
TJH-3	1
TJH-4	1
TJH-5	1
TJH-6	1
TJH-7	1
TJH-8	1
TJH-9	1
WL-1	1
WL-2	1
WL-3	1
WL-4	1
WL-5	1
WL-6	1
WL-7	1
WL-8	1
WL-9	1
DFD-1	2
DFD-4	2
DFD-5	2
DFD-6	2
EM-2	2
FJS-1	2
FJS-2	2
FJS-3	2
FJS-4	2
JFS-3	2
JFS-4	2
JFS-5	2
LGS-2	2
LGS-3	2
LGS-4	2
LGS-5	2
LGS-6	2
SHS-1	2
SHS-2	2
SHS-3	2
SHS-4	2
SHS-5	2
SHS-6	2
SHS-7	2
DFD-2	3
DSH-1	3
DSH-2	3
DSH-3	3
JFS-1	3
JFS-2	3
KKS-1	3
KKS-2	3
KKS-3	3
KKS-4	3
KKS-5	3
BDGS-1	4
BDGS-10	4
BDGS-2	4
BDGS-3	4
BDGS-4	4
BDGS-5	4
BDGS-6	4
BDGS-7	4
BDGS-8	4
BDGS-9	4
FP-1	4
FP-2	4
FP-3	4
FP-4	4
FP-5	4
HBY-1	4
HBY-2	4
HBY-3	4
HBY-4	4
HBY-5	4
HBY-6	4
HBY-7	4
HBY-8	4
HG-1	4
HG-10	4
HG-11	4
HG-2	4
HG-3	4
HG-4	4
HG-5	4
HG-6	4
HG-7	4
HG-8	4
HG-9	4
MCS-1	4
MCS-2	4
MCS-4	4
MCS-5	4
MLZ-1	4
MLZ-2	4
MLZ-3	4
MLZ-4	4
MLZ-5	4
MLZ-6	4
QZMS-1	4
QZMS-2	4
QZMS-3	4
QZMS-4	4
QZMS-5	4
SNJ-1	4
SNJ-2	4
SNJ-3	4
SNJ-4	4
SNJ-5	4
WFHH-1	4
WFHH-2	4
WFHH-3	4
WFHH-4	4
WFHH-5	4
WFHH-6	4
WFHH-7	4
WFHH-8	4
WFHH-9	4
DFD-3	5
EM-1	5
EM-3	5
EM-4	5
LGS-1	5
