# Supplementary material for: Population genetic diversity and structure of the endangered species Tetracentron sinense Oliver (Tetracentraceae) with SNPs based on RAD sequencing
Source: PLoS One. 2025 May 20;20(5):e0324161. doi: 10.1371/journal.pone.0324161 (PMC12091802; doi:10.1371/journal.pone.0324161)
Supplement: S5 Table — (XLSX) [file pone.0324161.s007.xlsx]

## Sheet: Sheet1
S5 Table. K value and CV error in Admixture analysis.
K_value	CV_error
1	0.53265
2	0.44665
3	0.4003
4	0.40229
5	0.3548
6	0.37511
7	0.3844
8	0.3902
9	0.41192
10	0.43352
11	0.45887
12	0.45392
13	0.49728
14	0.49534
15	0.52637
16	0.50571
17	0.53977
18	0.48661
19	0.53534
20	0.5579
21	0.55939
22	0.52517
23	0.54149
24	0.55444
25	0.53081
26	0.62136
27	0.66298
