# Supplementary material for: Population genetic diversity and structure of the endangered species Tetracentron sinense Oliver (Tetracentraceae) with SNPs based on RAD sequencing
Source: PLoS One. 2025 May 20;20(5):e0324161. doi: 10.1371/journal.pone.0324161 (PMC12091802; doi:10.1371/journal.pone.0324161)
Supplement: S6 Table — (XLSX) [file pone.0324161.s008.xlsx]

## Sheet: Sheet1
S6 Table. Admixture determined groups of 164 T.sinense individuals.
Sample ID	Clades
BDGS-1	2
BDGS-10	2
BDGS-2	2
BDGS-3	2
BDGS-4	2
BDGS-5	2
BDGS-6	2
BDGS-7	2
BDGS-8	2
BDGS-9	2
BH-1	3
BH-2	3
BH-3	3
BH-4	3
BH-5	3
BH-6	3
BH-7	3
BMXS-1	4
BMXS-2	4
BMXS-3	4
BMXS-4	4
BMXS-5	4
BMXS-6	4
BMXS-7	4
BMXS-8	4
BSJ-1	3
BSJ-10	3
BSJ-2	3
BSJ-3	3
BSJ-4	3
BSJ-5	3
BSJ-6	3
BSJ-7	3
BSJ-8	3
BSJ-9	3
DFD-1	1
DFD-2	1
DFD-3	1
DFD-4	1
DFD-5	1
DFD-6	1
DSH-1	1
DSH-2	1
DSH-3	1
EM-1	1
EM-2	1
EM-3	1
EM-4	1
FJS-1	1
FJS-2	1
FJS-3	1
FJS-4	1
FP-1	5
FP-2	5
FP-3	5
FP-4	5
FP-5	5
GLGS-1	4
GLGS-2	4
GLGS-3	4
GLGS-4	4
GLGS-5	4
HBY-1	5
HBY-2	5
HBY-3	5
HBY-4	5
HBY-5	5
HBY-6	5
HBY-7	5
HBY-8	5
HG-1	5
HG-10	5
HG-11	5
HG-2	5
HG-3	5
HG-4	5
HG-5	5
HG-6	5
HG-7	5
HG-8	5
HG-9	5
HK-1	3
HK-2	3
HK-3	3
HK-4	3
HK-5	3
HK-6	3
HK-7	3
JFS-1	1
JFS-2	1
JFS-3	1
JFS-4	1
JFS-5	1
KKS-1	1
KKS-2	1
KKS-3	1
KKS-4	1
KKS-5	1
KP-1	4
KP-2	4
KP-3	4
KP-4	4
LGS-1	1
LGS-2	1
LGS-3	1
LGS-4	1
LGS-5	1
LGS-6	1
MCS-1	5
MCS-2	5
MCS-3	5
MCS-4	5
MCS-5	5
MLZ-1	2
MLZ-2	2
MLZ-3	2
MLZ-4	2
MLZ-5	2
MLZ-6	2
QZMS-1	2
QZMS-2	2
QZMS-3	2
QZMS-4	2
QZMS-5	2
SHS-1	1
SHS-2	1
SHS-3	1
SHS-4	1
SHS-5	1
SHS-6	1
SHS-7	1
SNJ-1	5
SNJ-2	5
SNJ-3	5
SNJ-4	5
SNJ-5	5
TJH-1	3
TJH-10	3
TJH-2	3
TJH-3	3
TJH-4	3
TJH-5	3
TJH-6	3
TJH-7	3
TJH-8	3
TJH-9	3
WFHH-1	2
WFHH-2	2
WFHH-3	2
WFHH-4	2
WFHH-5	2
WFHH-6	2
WFHH-7	2
WFHH-8	2
WFHH-9	2
WL-1	3
WL-2	3
WL-3	3
WL-4	3
WL-5	3
WL-6	3
WL-7	3
WL-8	3
WL-9	3
