# Supplementary material for: Population genetic diversity and structure of the endangered species Tetracentron sinense Oliver (Tetracentraceae) with SNPs based on RAD sequencing
Source: PLoS One. 2025 May 20;20(5):e0324161. doi: 10.1371/journal.pone.0324161 (PMC12091802; doi:10.1371/journal.pone.0324161)
Supplement: S7 Table — (XLSX) [file pone.0324161.s009.xlsx]

## Sheet: Sheet1
S7 Table. Principal components (PC1, PC2 and PC3) of 164 T.sinense individuals.
Sample ID	PC1	PC2	PC3
BDGS-1	-3.69908	0.130516	2.57155
BDGS-10	-4.26625	-0.0174745	2.88512
BDGS-2	-4.15218	-0.000111379	2.54072
BDGS-3	-3.84285	0.285437	2.61391
BDGS-4	-3.92667	0.117041	2.29012
BDGS-5	-3.85759	0.18375	2.38052
BDGS-6	-4.0593	0.1848	2.60218
BDGS-7	-3.66121	0.078661	2.16217
BDGS-8	-3.73274	-0.189731	1.97313
BDGS-9	-4.0025	-0.0886893	2.43284
BH-1	0.432707	-0.403692	-2.19766
BH-2	0.535107	-0.571934	-2.87429
BH-3	0.644801	-1.04356	-3.54207
BH-4	-1.12683	-0.553984	-2.87407
BH-5	-1.37496	-0.757206	-3.52378
BH-6	-0.951177	-0.780887	-3.12157
BH-7	-1.1321	-0.885055	-3.63134
BMXS-1	3.89215	9.7038	0.143733
BMXS-2	3.65529	9.67881	0.0849741
BMXS-3	3.61774	9.74542	0.00389841
BMXS-4	3.89552	9.721	0.0337702
BMXS-5	3.86087	9.37283	0.130363
BMXS-6	3.74062	9.59822	0.0927676
BMXS-7	3.48644	9.40967	0.00874633
BMXS-8	3.17308	8.30367	0.0772947
BSJ-1	-1.42967	-0.995134	-4.26181
BSJ-10	0.599755	-0.855991	-4.05742
BSJ-2	-1.09991	-1.25339	-4.7159
BSJ-3	-1.07995	-1.11379	-4.56704
BSJ-4	-1.35723	-1.38847	-4.28251
BSJ-5	-0.710262	-0.641204	-3.7143
BSJ-6	-0.998907	-0.71609	-4.07268
BSJ-7	-1.14832	-1.27495	-4.93249
BSJ-8	-1.18718	-0.940901	-4.4787
BSJ-9	0.596059	-0.987986	-4.06598
DFD-1	5.4424	-2.11026	0.369844
DFD-2	5.29138	-2.15031	0.530059
DFD-3	4.7534	-2.02449	0.351954
DFD-4	5.35261	-2.41598	0.69654
DFD-5	5.11353	-2.09289	0.490713
DFD-6	5.55762	-2.41172	0.496839
DSH-1	4.81712	-2.33223	2.17013
DSH-2	3.51352	-1.95112	1.94271
DSH-3	4.63131	-2.55047	2.56691
EM-1	3.92621	-2.22903	-0.361095
EM-2	5.19035	-2.09706	0.164353
EM-3	4.97789	-2.51077	-0.123341
EM-4	4.60087	-1.85318	-0.0411232
FJS-1	4.95042	-2.57598	2.52398
FJS-2	3.97527	-2.35484	2.24422
FJS-3	4.50184	-2.78227	2.87587
FJS-4	4.57022	-2.46721	2.01046
FP-1	-3.22139	0.0742295	0.93152
FP-2	-3.96585	-0.345537	1.08194
FP-3	-4.30475	-0.051594	1.19442
FP-4	-3.46803	0.0131222	0.90327
FP-5	-3.6889	0.0385612	0.908497
GLGS-1	2.17115	5.8094	-0.501791
GLGS-2	2.33983	6.15722	-0.466579
GLGS-3	3.13605	7.73245	-0.14364
GLGS-4	2.88412	6.96074	-0.473832
GLGS-5	2.84897	7.12168	-0.366809
HBY-1	-3.72637	-0.191128	0.932956
HBY-2	-4.41745	-0.252673	1.12325
HBY-3	-3.99179	0.153955	1.2035
HBY-4	-4.21231	-0.19195	0.867876
HBY-5	-4.32067	-0.151629	1.10567
HBY-6	-4.3544	-0.293219	1.25507
HBY-7	-3.86625	-0.455865	1.18185
HBY-8	-3.7824	-0.169781	0.97561
HG-1	-3.80714	0.132573	1.21638
HG-10	-4.32457	-0.130561	1.68451
HG-11	-4.37499	-0.0679076	1.35331
HG-2	-4.56339	-0.152266	1.78446
HG-3	-3.87687	-0.112249	1.1522
HG-4	-3.80556	-0.250746	1.44642
HG-5	-3.56299	-0.121905	1.30702
HG-6	-3.81321	-0.0706876	1.55688
HG-7	-4.5961	-0.182824	1.82686
HG-8	-4.29752	-0.0551941	1.35289
HG-9	-4.25082	-0.0668557	1.76367
HK-1	0.731863	-1.08835	-3.74081
HK-2	0.966854	-1.40718	-5.21631
HK-3	0.772425	-1.21125	-4.36069
HK-4	0.79355	-1.41418	-4.79083
HK-5	0.873274	-1.03215	-5.10767
HK-6	0.790653	-1.10848	-4.49975
HK-7	0.890139	-1.07958	-4.98506
JFS-1	4.79888	-2.74478	2.14109
JFS-2	5.16399	-2.42855	2.25017
JFS-3	5.25016	-2.52897	2.38465
JFS-4	5.79336	-2.779	2.48021
JFS-5	5.2953	-2.54338	2.4608
KKS-1	5.10797	-2.5901	1.83352
KKS-2	5.51652	-2.44101	2.50726
KKS-3	5.28969	-2.47493	2.00228
KKS-4	5.20489	-2.38605	2.04036
KKS-5	3.55094	-1.87061	1.37215
KP-1	3.81388	9.81299	0.266359
KP-2	3.22305	8.49246	0.00881952
KP-3	3.40846	8.97027	0.268855
KP-4	2.99555	7.88952	0.0878723
LGS-1	5.46114	-2.48902	2.26403
LGS-2	5.92769	-2.97394	2.37053
LGS-3	5.45957	-2.62574	2.16467
LGS-4	5.84911	-3.08543	2.93981
LGS-5	6.1227	-3.01385	2.58218
LGS-6	5.70762	-2.70502	2.34889
MCS-1	-3.66008	-0.434721	0.518462
MCS-2	-3.84552	-0.390825	0.167902
MCS-3	-2.59086	-1.22752	-2.6206
MCS-4	-3.13251	-0.0299367	0.383745
MCS-5	-3.22659	0.00906642	0.612745
MLZ-1	-3.53929	0.166653	1.97655
MLZ-2	-3.45117	0.101641	1.77064
MLZ-3	-3.40653	0.215416	2.09602
MLZ-4	-4.13586	0.0492277	2.39911
MLZ-5	-3.83797	-0.0564642	2.52087
MLZ-6	-3.83564	0.183307	2.06639
QZMS-1	-3.95571	-0.272736	2.46796
QZMS-2	-3.80511	0.169136	2.69276
QZMS-3	-3.50666	-0.147149	2.43255
QZMS-4	-3.89971	-0.100271	2.75238
QZMS-5	-4.25614	-0.0182193	2.47099
SHS-1	4.80844	-2.64576	2.65383
SHS-2	4.95784	-3.10743	3.24667
SHS-3	5.17146	-2.89692	2.538
SHS-4	5.05189	-2.36999	2.67557
SHS-5	5.189	-2.59294	2.96772
SHS-6	5.62224	-2.75837	3.13806
SHS-7	4.66506	-2.69496	2.42043
SNJ-1	-3.52084	0.227476	1.96207
SNJ-2	-4.03086	0.183874	2.01524
SNJ-3	-3.59525	0.186038	1.35338
SNJ-4	-3.4393	0.144202	1.54851
SNJ-5	-3.88946	0.385867	1.99462
TJH-1	-1.75116	-1.48216	-4.35569
TJH-10	-1.05634	-0.932402	-3.80883
TJH-2	-1.994	-1.15837	-3.89363
TJH-3	-1.38437	-1.36249	-4.91137
TJH-4	-1.82413	-1.18174	-4.27127
TJH-5	-1.54569	-1.51817	-4.53373
TJH-6	-1.27121	-1.13545	-4.17318
TJH-7	-1.41723	-1.10786	-4.10339
TJH-8	-1.31799	-0.744958	-3.68192
TJH-9	-1.54482	-1.27692	-4.20313
WFHH-1	-3.89976	0.21527	2.1877
WFHH-2	-4.0766	0.242153	2.50124
WFHH-3	-3.06048	0.325779	1.68691
WFHH-4	-3.63297	0.130412	2.2871
WFHH-5	-3.20471	0.235873	1.97105
WFHH-6	-3.98592	0.311731	2.11451
WFHH-7	-3.63435	0.0672234	2.11735
WFHH-8	-4.23156	0.123335	2.65553
WFHH-9	-4.10306	-0.0649569	2.51297
WL-1	0.812112	-1.00286	-4.47549
WL-2	0.854317	-0.977682	-4.75947
WL-3	1.04643	-0.995029	-4.50995
WL-4	0.882238	-1.1618	-4.80038
WL-5	1.16178	-1.14852	-5.41297
WL-6	0.930519	-1.0389	-5.23269
WL-7	0.949181	-0.560312	-4.99537
WL-8	0.456789	-0.375385	-3.19875
WL-9	0.893304	-0.870142	-5.18966
